# Supplementary material for: Multi-omics analysis identifies PPARα as a key inhibitor of hepatocyte ferroptosis in sepsis-associated liver injury
Source: PLoS One. 2026 Feb 19;21(2):e0338591. doi: 10.1371/journal.pone.0338591 (PMC12919794; doi:10.1371/journal.pone.0338591)
Supplement: S2 Table — (XLSX) [file pone.0338591.s002.xlsx]

## Sheet: Supplementary Tab 1
Supplementary Tab 2 Differentially expressed genes
id	logFC	AveExpr	t	P.Value	adj.P.Val	B
Cd63	2.32902890340909	9.57533318518519	6.65219271451575	2.90669090402332e-07	0.00189433949381329	6.71178163639711
Ncf4	0.764124704545457	8.04112318518519	6.64429096158753	2.96853844101494e-07	0.00189433949381329	6.69263398806471
Lgmn	0.594072499999998	10.709391962963	6.5691468323487	3.62772943603764e-07	0.00189433949381329	6.51016027634875
Fmo3	-1.38399	5.47676066666667	-6.51447	4.19914545594523e-07	0.00189433949381329	6.37695208649454
Ccdc163	-0.746132	6.56565307407407	-6.34048	6.70060647981468e-07	0.0020837797374547	5.95078428246048
Ifitm6	1.31183096590909	7.31190322222222	6.31717488160347	7.13503785141941e-07	0.0020837797374547	5.89342997415276
Pank1	-1.42634	6.62555211111111	-6.24741	8.61343826430703e-07	0.0020837797374547	5.72141621586994
Atp5sl	-0.824127	8.55504974074074	-6.18357	1.02369155610922e-06	0.0020837797374547	5.5635639177516
Sardh	-1.47228	8.01487892592593	-6.17798	1.03929163962828e-06	0.0020837797374547	5.54973310670849
S100a8	3.2940615965909	10.3333965925926	6.12253397855315	1.20782559336177e-06	0.00210538130049813	5.41225779353343
Pon1	-1.50835	6.08371551851852	-6.10016	1.28341337242889e-06	0.00210538130049813	5.35670701537125
Klc4	-0.801242	8.37827377777778	-6.03482	1.53272777886794e-06	0.00219968622244455	5.19417357241337
P2ry1	-1.04122	7.34951362962963	-6.02256	1.58470052046435e-06	0.00219968622244455	5.1636316833375
Lrig3	-0.676008	8.22268359259259	-5.97436	1.80683198059216e-06	0.002273577868181	5.04345004074807
Ngp	1.43925	6.81080114814815	5.92375872608315	2.07403242807632e-06	0.002273577868181	4.91703516017281
Cyp2d22	-1.07765	10.9903182222222	-5.91195	2.14191320360637e-06	0.002273577868181	4.88750850302421
Plekha1	0.580933829545454	6.86560562962963	5.87860060174352	2.34602170593016e-06	0.00229612393361728	4.80403929065051
Gpr84	0.667183477272728	5.96908425925926	5.84867882847794	2.54580155242961e-06	0.00229612393361728	4.72907499926473
Atp6v1g1	0.506505630681819	9.44822666666667	5.82579036737841	2.71013731241681e-06	0.00229612393361728	4.67168276728397
Exoc3l	-0.521131	6.55988614814815	-5.79911	2.91522944622124e-06	0.00229612393361728	4.60473895756304
Ehd3	-1.22046	8.60716918518519	-5.79769	2.92661958842879e-06	0.00229612393361728	4.60116005884381
Gstk1	-0.731316	10.7573086666667	-5.74599	3.37149278313561e-06	0.00253494113632009	4.47125896187103
Cat	-0.948926	7.49655492592593	-5.70568	3.76510485143421e-06	0.0026606254245486	4.36985890784243
Aldh1a1	-1.82826	9.71697933333333	-5.68566	3.97751122578579e-06	0.0026606254245486	4.31944987607449
S100a9	2.67413146590909	9.42603440740741	5.68534548363157	3.9809856726413e-06	0.0026606254245486	4.31864781557733
Ccl6	1.10575119318182	7.96323014814815	5.67152937937097	4.13471299925678e-06	0.00266467485969959	4.28384196673353
Nupr1	1.42946191477273	8.24395981481481	5.61869494030317	4.77980815786074e-06	0.0028646509962064	4.15062327318334
Rpl12	0.69506861931818	12.6573733333333	5.61505661115692	4.82779357523761e-06	0.0028646509962064	4.14144282369115
Map3k8	1.25000133522727	8.23440225925926	5.6080729961706	4.92126244845655e-06	0.0028646509962064	4.12381901745387
Gpt	-1.45414	9.58968148148148	-5.55134	5.75126976340718e-06	0.00324317696502133	3.98054498939851
Saa3	4.21039066477273	11.5178025925926	5.53481163848695	6.01866272940927e-06	0.00329111421067244	3.93875907831411
Pah	-2.03807	8.17325407407407	-5.50827	6.47445892821019e-06	0.00341242618500055	3.87162693656576
Mmadhc	0.717437596590907	9.2061632962963	5.50025381274753	6.61872632169684e-06	0.00341242618500055	3.85135829465051
S100a11	1.58439014772728	11.1053945925926	5.48248473932545	6.95033098529376e-06	0.0034838534063785	3.80639321324764
Fpr2	1.73829085795454	9.70954474074074	5.46860955728244	7.22084173600463e-06	0.00352162403043793	3.77127032877818
Slc10a1	-1.20786	6.39602911111111	-5.44629	7.67837720109397e-06	0.00364621885773002	3.71475034747602
Cxcl2	2.71183	7.88503	5.41904137287795	8.27662249937678e-06	0.00380437018072783	3.64571828363598
Shmt2	-0.987253	8.67044407407407	-5.41224	8.43307327398798e-06	0.00380437018072783	3.62848662575875
Cyb5b	-0.926094	11.3211878518519	-5.37785	9.27110660880284e-06	0.00406361368331395	3.54129741849123
Cd9	1.00228609659091	8.43617640740741	5.37060224287799	9.45811996116297e-06	0.00406361368331395	3.52291653059888
Hpd	-2.26003	10.2205787037037	-5.3397	1.02989905023803e-05	0.00426974979909485	3.44451787621129
Acy1	-0.894554	7.43552511111111	-5.31218	1.11107726817289e-05	0.00442760911341183	3.37467257903456
Kcnk5	-1.17321	6.6110762962963	-5.29412	1.16781173316088e-05	0.00442760911341183	3.32882038090448
Arpc1b	0.626911244318181	9.76493777777778	5.29301982214396	1.1713532429548e-05	0.00442760911341183	3.32603237897313
Dram1	0.903234795454546	7.2840427037037	5.28982747110621	1.18171116961197e-05	0.00442760911341183	3.31792629580786
Gna14	-1.10357	6.23727711111111	-5.27232	1.24015749845863e-05	0.00442760911341183	3.27347548682356
Ranbp3l	-0.914439	5.79260374074074	-5.27088	1.24510572804785e-05	0.00442760911341183	3.26980871178031
Gulo	-1.74828	9.60825466666667	-5.26868	1.25267475926331e-05	0.00442760911341183	3.2642279057503
Camp	0.923199960227272	6.64922618518519	5.25861145928223	1.28796520691625e-05	0.00442760911341183	3.23864424708944
Abat	-1.41631	10.109655962963	-5.25512	1.30043382106305e-05	0.00442760911341183	3.22977221427838
Narf	-0.740868	7.40287481481481	-5.19386	1.53992542549316e-05	0.00505235532782257	3.07409064667326
Cyp2f2	-2.42938	10.0113553703704	-5.18155	1.59311779968962e-05	0.00513353762417842	3.04281
Flna	0.578808999999996	7.98566192592593	5.15712821412303	1.7042248507602e-05	0.00515107096728804	2.98070685400585
Slc38a3	-1.83242	9.41079803703704	-5.14914	1.74220036542531e-05	0.00515107096728804	2.96040437083481
Retnlg	1.47486476136364	7.4890272962963	5.14071455828105	1.78321822376826e-05	0.00515107096728804	2.93896609437861
Fads2	-1.41696	8.0793762962963	-5.14041	1.78472265366966e-05	0.00515107096728804	2.93818918890774
Klhl17	-0.831668	7.73825914814815	-5.13803	1.79649656907515e-05	0.00515107096728804	2.93213149672391
Scnn1a	-1.3207	6.55535088888889	-5.13496	1.81175778083169e-05	0.00515107096728804	2.92433833488643
Hmox1	1.57991045454546	10.1539997777778	5.13194323247626	1.82692458801017e-05	0.00515107096728804	2.91665807791453
Sord	-1.86356	10.075940037037	-5.12608	1.85671409221282e-05	0.00515452396830467	2.9017567599169
Mettl17	-0.719452	7.52452833333333	-5.11586	1.90988406709791e-05	0.00522179666526996	2.8757440744652
Cebpe	-0.881114	6.70782588888889	-5.08357	2.08796704725479e-05	0.00547253727893611	2.79360532450014
Cstb	0.637494505681813	12.1027057037037	5.08331970507911	2.08940341959294e-05	0.00547253727893611	2.79297167727973
Pigr	-1.53731	9.42040877777778	-5.06955	2.17040093906518e-05	0.00547253727893611	2.75792672257669
Gc	-0.853109	6.65769525925926	-5.0684	2.17728137334922e-05	0.00547253727893611	2.7550102530067
Emb	0.936044926136364	7.10499592592593	5.06784352173498	2.18062266008698e-05	0.00547253727893611	2.75359727274095
Cdkn1a	2.92566873295455	8.89904307407407	5.06488510963326	2.19850853540001e-05	0.00547253727893611	2.74607019489399
Nus1	0.671840948863638	9.24910833333333	5.05743384086535	2.24421035545177e-05	0.00547253727893611	2.72711156027711
Sat2	-0.88558	7.82050366666667	-5.03497	2.38780458841916e-05	0.0057450578397365	2.66996002105736
Irak3	2.08184464772727	8.73776444444444	4.99063092061451	2.69882380846398e-05	0.00632471111996526	2.55712334863166
Timp1	2.22872173295455	7.85588344444444	4.96429115089497	2.90242462441353e-05	0.00662688480190618	2.49009425494325
Slc5a6	-0.918483	7.91706125925926	-4.95814	2.95214642559958e-05	0.00662688480190618	2.47443937157169
Mlxipl	-1.12964	8.45099011111111	-4.95353	2.98993752835586e-05	0.00662688480190618	2.46271613858443
Rbp4	-1.56034	9.28548792592593	-4.95094	3.01138572322697e-05	0.00662688480190618	2.45613
Cyp2d13	-1.02983	6.6857092962963	-4.93946	3.10837249234702e-05	0.00675790140053037	2.42691301538026
Col4a2	1.06380517613636	8.5220847037037	4.90517548346054	3.41700171433349e-05	0.00734045189704141	2.33966350266475
Wdr1	0.500264142045454	8.98239037037037	4.89282836958843	3.53548118519298e-05	0.00738828685034116	2.30824674627562
Slc25a48	-0.588736	6.19857859259259	-4.89011	3.56210006084611e-05	0.00738828685034116	2.30133321689588
Id1	1.14201	7.66336359259259	4.85800462503294	3.89219973025556e-05	0.00775869759224313	2.21964772410895
Slc37a4	-0.843523	7.4265587037037	-4.85617	3.91196870852284e-05	0.00775869759224313	2.21497807569269
Afmid	-1.61887	7.64899637037037	-4.84873	3.99314713820827e-05	0.00775869759224313	2.19604706101375
Fmo5	-1.59233	9.31605211111111	-4.84823	3.99866376325082e-05	0.00775869759224313	2.19477456928226
Ces1e	-1.41014	8.19513714814815	-4.842	4.06798389539181e-05	0.00780923078641971	2.17893279226938
Pm20d1	-0.702113	7.56166355555556	-4.83354	4.16410396365711e-05	0.00787035845407079	2.15740739580528
Cd14	3.37340797727273	10.4946778518519	4.8315453797147	4.18705686667108e-05	0.00787035845407079	2.15234076345026
Nfkbiz	1.24285117613636	9.69307803703704	4.81473684638572	4.38583674581066e-05	0.00801086761216485	2.10958936911549
Igfbp4	-0.838076	12.3404798148148	-4.80452	4.51122281473433e-05	0.00801086761216485	2.08360822516658
F8	-1.00503	8.35829381481481	-4.80443	4.51230526134134e-05	0.00801086761216485	2.08338709074745
Ctla2b	0.871988022727272	7.52395537037037	4.80154694825903	4.54838984474307e-05	0.00801086761216485	2.07604552765067
Ddah1	-1.69302	9.62968607407407	-4.8005	4.5615819085946e-05	0.00801086761216485	2.07337607736593
Mpv17l	-0.915255	6.51732818518519	-4.80039	4.56291038441076e-05	0.00801086761216485	2.07310768467048
Sult1a1	-0.671732	11.7789028148148	-4.7983	4.58932111573867e-05	0.00801086761216485	2.06778806928501
Emilin2	0.826281710227272	7.49196614814815	4.79435828708745	4.63949843817778e-05	0.00801086761216485	2.05776522987893
Hn1	0.656301710227272	8.17265825925926	4.78739449524095	4.7294916398977e-05	0.00801086761216485	2.04005783997136
Eef1b2	0.581516227272724	11.1374844814815	4.77877529568944	4.84329111023398e-05	0.00801086761216485	2.01814264963335
Rmnd1	-0.555135	6.85476514814815	-4.77854	4.84645405581771e-05	0.00801086761216485	2.0175409203385
Fggy	-1.09313	9.16016874074074	-4.77655	4.87311968911022e-05	0.00801086761216485	2.01248352057484
Itgam	0.752588386363638	6.53844866666667	4.7757912765192	4.88332190267738e-05	0.00801086761216485	2.01055588781449
Zfp148	-0.648222	8.24357996296296	-4.76597	5.01743162268301e-05	0.00808388871708169	1.98558474823769
Cxcl13	1.67725076136363	9.41060674074074	4.75944509226184	5.10852985081602e-05	0.00815782488123673	1.96900023217916
Ms4a8a	0.935875977272727	7.11346544444444	4.7528109798552	5.20285666833762e-05	0.00823557443685547	1.9521368178651
Ms4a6d	1.13711678977273	8.38175225925926	4.74695958869675	5.28749366590032e-05	0.00829676723488446	1.93726401806491
Tnfrsf12a	1.83562386931818	8.10387792592593	4.73657280445282	5.44112498670071e-05	0.00845722844771553	1.91086574621705
Enpp5	-0.713899	8.71780266666667	-4.73376	5.4834897665986e-05	0.00845722844771553	1.90371735931488
Flot1	0.807519784090909	10.0549193333333	4.72178775588527	5.66751108808495e-05	0.00846361473303981	1.87329468896732
Eif4a1	0.624655710227271	10.7322020740741	4.72057779202808	5.68644792885923e-05	0.00846361473303981	1.87022028472623
Slc25a10	-1.17024	8.74478866666667	-4.71863	5.71710104331228e-05	0.00846361473303981	1.86526538161446
Ube2f	0.55536586931818	8.26331051851852	4.71849687190547	5.71916338369039e-05	0.00846361473303981	1.8649329707854
Bcl7a	-0.668876	7.80430003703704	-4.71831	5.72214462416657e-05	0.00846361473303981	1.86445266229926
Clec4d	1.56146659090909	6.79740344444444	4.71501775067692	5.77428004291007e-05	0.0084712913312449	1.85609334061158
Cd93	1.36046826704545	8.61825996296296	4.7106371556666	5.84443085187229e-05	0.00850506086468027	1.84496383383213
Acvr1b	0.927552670454547	7.0849802962963	4.70507902775792	5.93466140500912e-05	0.00856727720427117	1.83084355159727
Clec4a1	0.656746590909092	7.99966107407407	4.70140254189149	5.9951062366081e-05	0.00858584857457088	1.82150410230817
Abcb11	-2.18382	8.26451696296296	-4.6972	6.06491530328147e-05	0.00861743280690663	1.81083429553222
Mtx3	-0.523525	7.60679637037037	-4.69363	6.12486140251669e-05	0.00863461906315732	1.80176957989003
Gstz1	-1.13126	11.0823864074074	-4.6728	6.48683701531512e-05	0.00893549419399705	1.7488517217325
Arf6	0.645075494318181	9.35677677777778	4.66795525364835	6.57393975394566e-05	0.00895598472012107	1.73655930926812
Alox5ap	0.833048534090908	8.39474248148148	4.66395395388062	6.64680906699854e-05	0.00895598472012107	1.72640015717172
Tab2	0.62644659090909	10.5826055185185	4.65776796040349	6.76104958393091e-05	0.00896253479775321	1.7106953865406
Olfml1	-1.23358	7.48362	-4.65599	6.79418616504522e-05	0.00896253479775321	1.70618972504861
Dcaf11	-0.929157	8.02683407407407	-4.65544	6.80447363420443e-05	0.00896253479775321	1.70479538526654
Lgals3	0.66363980681818	9.33177385185185	4.6456891409124	6.98977780964133e-05	0.00907413960971064	1.68003457417998
Cyp4v3	-1.33546	10.2362008518519	-4.64149	7.07100132776488e-05	0.00911401563996552	1.66938768458637
Tprkb	-0.851745	9.79387811111111	-4.62572	7.38491650601293e-05	0.00945112186886549	1.62935902033393
Ghr	-1.20006	7.07880055555556	-4.61056	7.69965430824107e-05	0.00971610223721748	1.59089986357892
Selenbp2	-1.42148	8.22977559259259	-4.60217	7.87945555023371e-05	0.00980584657958395	1.56962936970321
Dclk3	-1.67784	7.31210462962963	-4.5902	8.14340010724641e-05	0.0100649078722782	1.53926887450464
Dmgdh	-0.830245	7.31473744444444	-4.57904	8.39736975961741e-05	0.0102897384922656	1.51097168320985
D130020L05Rik	-0.581118	5.53572	-4.57413	8.51171262623732e-05	0.0102897384922656	1.49851022569188
Car3	-2.86793	9.32852807407407	-4.57235	8.55339858043688e-05	0.0102897384922656	1.49400879629436
Akirin1	0.578120931818184	9.2509	4.5693395386971	8.62451317674471e-05	0.0103065788261164	1.48637998714746
Akr1c6	-0.686576	5.62964092592593	-4.5633	8.76901723342555e-05	0.0103223900115097	1.47107044195424
Il1r2	1.24921288068182	6.54639548148148	4.5618844157851	8.80319851796118e-05	0.0103223900115097	1.46748603362637
Icam1	1.39270628977273	9.7685747037037	4.55910066720203	8.87085870039315e-05	0.0103223900115097	1.46043177631995
Fcgr3	0.520744801136363	8.28658114814815	4.55773407270999	8.90426315708311e-05	0.0103223900115097	1.45696886152821
Aldh4a1	-1.24097	9.08440185185185	-4.55458	8.98186669166738e-05	0.0103223900115097	1.44897393941182
Tnfaip3	1.70574525568182	8.18231018518519	4.55139665777959	9.06081286802674e-05	0.0103223900115097	1.44091134403726
Pex1	-0.767708	6.35479840740741	-4.5502	9.09056989406457e-05	0.0103223900115097	1.43789056340077
Hmgcs2	-1.64284	11.7227295925926	-4.55001	9.09537274497118e-05	0.0103223900115097	1.43740393066523
Tef	-1.00966	8.34311974074074	-4.54683	9.17537070164389e-05	0.0103480977694478	1.42933601967826
Pecr	-0.735323	7.2752432962963	-4.53167	9.56581377456983e-05	0.0105907143804573	1.39094
Gsta3	-1.25006	11.7334252222222	-4.52949	9.623343597683e-05	0.0105907143804573	1.38541962815905
Fign	-0.655047	6.5199577037037	-4.52942	9.62525441061235e-05	0.0105907143804573	1.38523672256047
Slpi	2.01507716477273	9.83373807407407	4.52677444594753	9.69541655302225e-05	0.0106032601029871	1.37854576285716
Bmper	1.22896184090909	7.71788859259259	4.52066815602353	9.85950958402804e-05	0.0106373202396108	1.36308455906306
Dnase1l3	-1.42017	9.71605740740741	-4.52002	9.87710700728062e-05	0.0106373202396108	1.36144181313048
BC048644	-2.36508	8.15735377777778	-4.51594	9.9885647668131e-05	0.0106373202396108	1.35110463976257
Clec4e	0.553411051136361	6.39298192592593	4.51513593749101	0.000100105547022645	0.0106373202396108	1.34907882570686
1700067K01Rik	-0.531345	5.77308222222222	-4.51475	0.000100213047422213	0.0106373202396108	1.34809010362661
Ugt2b36	-2.15602	11.0507621851852	-4.50668	0.000102458217072606	0.0107945635831717	1.32767961860809
Sod2	0.790665909090908	12.2706428518519	4.50514838199795	0.000102890824954587	0.0107945635831717	1.3237983549289
Cyp3a25	-2.00072	9.33440681481481	-4.49817	0.000104883410763773	0.0108023727151169	1.30612974640637
Vegfa	-0.667327	9.25548266666667	-4.49456	0.000105928282811145	0.0108023727151169	1.29699856949765
Gpld1	-0.969027	8.37668818518519	-4.48565	0.000108553439217	0.0110047573633189	1.27444939695607
Fst	1.19015355681818	6.84278	4.48320764523368	0.000109282500138243	0.0110114018142523	1.26828387257273
Wnt2	-0.684154	6.57194033333333	-4.47972	0.000110335004106028	0.0110114018142523	1.25945533104335
Clcn2	-1.0454	6.98436062962963	-4.47905	0.000110535993752306	0.0110114018142523	1.25777899821647
Fah	-0.958779	11.3926411851852	-4.47425	0.000112003087803563	0.0110114018142523	1.24563453950388
Pcdh12	-0.932629	7.48721940740741	-4.47332	0.000112291007924501	0.0110114018142523	1.24326987567916
Gnl3	0.790583676136364	7.93452466666667	4.47034019477705	0.000113212654436115	0.0110114018142523	1.23574109562365
Tlcd2	-1.14338	8.82262881481481	-4.46204	0.000115822513951235	0.0110114018142523	1.21475002011298
Capn10	-0.852934	6.92573292592593	-4.4594	0.000116665657623474	0.0110114018142523	1.20806976182055
Ephx2	-0.781505	9.52343885185185	-4.45862	0.000116914951501581	0.0110114018142523	1.20610385757723
Wdr75	0.525049835227274	7.58002637037037	4.45847794895728	0.000116959832949028	0.0110114018142523	1.20575037342297
Trim47	0.745601494318182	7.00917474074074	4.4578485738526	0.000117162047566442	0.0110114018142523	1.20415942388826
Aldh6a1	-0.948842	10.0393244074074	-4.44061	0.000122838365699981	0.0114616835239969	1.16058776833856
Il1b	1.12782076136364	8.84783159259259	4.43946673112886	0.000123223419432275	0.0114616835239969	1.15770554535263
Gpat2	-0.956851	6.20063140740741	-4.43703	0.000124050939786968	0.0114794831202863	1.15154175801305
Serpina3c	1.12551122727272	6.20060288888889	4.43034028554106	0.000126347324095673	0.0115271307223558	1.13465047989424
Rps9	0.506439636363638	13.2519517407407	4.42951323733704	0.000126634265228132	0.0115271307223558	1.13256150418889
Plek	0.627612761363634	7.83975703703704	4.42811447367877	0.00012712103151836	0.0115271307223558	1.12902859151897
Keg1	-2.42009	7.60529822222222	-4.41611	0.000131376796333469	0.0118534714491872	1.09870554785045
Ces1f	-2.51409	9.36068011111111	-4.41336	0.00013237110546088	0.0118837641693611	1.09176279876658
Fosl2	1.14684188636363	8.25472237037037	4.40599721409017	0.000135068894701597	0.0120546357180763	1.07318551038877
Asgr2	-1.23391	8.68325966666667	-4.3987	0.00013779822700411	0.0120920284806168	1.05476552285742
Pcyt2	-0.8726	9.26565833333333	-4.3986	0.000137835125961743	0.0120920284806168	1.05451900769114
Ccdc141	-0.521002	5.71211803703704	-4.39471	0.000139313296864565	0.0120920284806168	1.04469761382825
Ugt2b1	-1.52846	7.86083974074074	-4.39204	0.00014033750169089	0.0120920284806168	1.03795354560196
Hrg	-1.28351	7.74057437037037	-4.39155	0.000140525301988952	0.0120920284806168	1.03672229137455
Aox3	-2.30329	9.06983296296296	-4.3893	0.000141391965054594	0.0120920284806168	1.03106156139208
Ptprb	-0.898681	9.63198074074074	-4.37554	0.000146824268739896	0.0123639187585979	0.996352672139567
Inmt	-2.17002	10.5721453703704	-4.37494	0.000147068419325432	0.0123639187585979	0.99482307992372
Emp1	1.33823502840909	7.68039007407407	4.37485470549033	0.000147101031233705	0.0123639187585979	0.994618960472536
Ddx28	1.08279789772727	8.37574874074074	4.37433181053473	0.00014731186107501	0.0123639187585979	0.993300459812891
Prmt1	0.516550329545455	6.19387044444444	4.36716259960358	0.000150232820027961	0.0124928628451823	0.975225268802562
Prkx	0.799330801136363	8.30946914814815	4.36383234125832	0.000151609105300958	0.0125494784640174	0.966830384290943
Gstt2	-1.09851	7.25226644444444	-4.3606	0.00015295548889601	0.0125804900073321	0.958691461803937
Mcee	-0.787543	10.2573421851852	-4.3596	0.000153378099285844	0.0125804900073321	0.956151569917167
Slc22a1	-1.20694	10.6958478518519	-4.35636	0.000154744243643204	0.0126351125635367	0.947988748000129
Fbxo21	-1.23471	8.81847244444444	-4.34845	0.000158130347404255	0.0127599261242157	0.928063814806581
C8g	-1.28344	11.1871080740741	-4.34778	0.00015841803476854	0.0127599261242157	0.926390722926594
Ier3	2.31777178977273	9.46927366666667	4.34309753254717	0.000160463284086075	0.0127599261242157	0.914583297878833
Slc38a4	-1.1519	8.72258337037037	-4.34294	0.000160531966934537	0.0127599261242157	0.914189407412028
Zmym3	-0.654232	7.24298418518519	-4.34155	0.000161142713687083	0.0127599261242157	0.910694235297314
Spata2l	-1.43435	7.26595537037037	-4.34137	0.00016122267422118	0.0127599261242157	0.910237621536306
Gcgr	-1.25846	8.61835	-4.33656	0.000163358128312569	0.012872477840176	0.898126375499049
Dct	-1.37301	7.44613855555556	-4.33023	0.000166212639462919	0.0130404655613407	0.882182484929751
Atp5k	0.930538681818179	8.29977714814815	4.32058455889645	0.000170656790988781	0.0133311765947729	0.857897864972972
Ndrg2	-1.0319	11.1835284814815	-4.31678	0.000172440524710535	0.01335503258117	0.848328633154256
Abcb6	-0.852259	8.46436711111111	-4.30123	0.000179929972699015	0.0137577811752277	0.809204108344876
Spsb4	-0.873302	5.97096796296296	-4.29889	0.000181086367440622	0.013787778482979	0.803309042108427
Dbp	-2.08313	9.34197740740741	-4.28375	0.000188734559247003	0.014190479673384	0.765245280749419
Polr2d	0.524420596590909	7.32392785185185	4.27797141512384	0.000191735913487885	0.014223530887001	0.750728951818404
Plin4	1.64998817045454	7.71433922222222	4.27684432948313	0.0001923270455211	0.014223530887001	0.747896754462279
Slco1b2	-2.54396	8.4930027037037	-4.27509	0.000193252462770591	0.0142336354722258	0.743480427605434
Stfa1	0.788346630681819	5.70671155555556	4.27307837300119	0.000194315302771158	0.0142395317601931	0.738434368480783
Adamts4	1.37663	6.54197996296296	4.27195795959699	0.000194910742298016	0.0142395317601931	0.735619472587089
Marveld1	-1.02737	7.45739344444444	-4.26801	0.000197020729900814	0.0143356414155653	0.725713607058468
Rwdd1	0.551451119318184	7.61030466666667	4.2612617556147	0.000200686747002986	0.0144855693986755	0.708752860587584
Nars2	-0.522804	6.0638427037037	-4.25646	0.000203333700824306	0.014618153909859	0.696698807365769
Cyp2b13	-2.62368	9.06200218518519	-4.25184	0.000205913294738848	0.0147424572115643	0.685101943016344
Adh1	-1.58155	11.0376377777778	-4.25045	0.000206696684650915	0.0147424572115643	0.681608946302259
Pdk2	-1.03129	7.11524	-4.24889	0.000207581331928054	0.0147472643096132	0.677680384483085
Hspbap1	0.713348488636361	6.91556166666667	4.24615144304887	0.000209135638629144	0.0147994219571094	0.670818469848316
Cwf19l1	-0.540747	7.82670577777778	-4.24316	0.000210848124341568	0.0148623218896234	0.663317189732997
Bcl3	1.19431985795454	8.93295555555556	4.23123455937792	0.000217820767017113	0.0152940690304428	0.633392622313792
Agmat	-1.38949	9.9553172962963	-4.22973	0.000218715307767797	0.0152973555374802	0.629623219704733
Cmbl	-0.851574	8.40932677777778	-4.21843	0.000225557664559472	0.0155945902566118	0.60129230629322
Fam102a	-0.94712	9.3402777037037	-4.20857	0.000231700693698609	0.0158879124460671	0.576581816049442
Rpl38	0.814456892045456	10.1958266666667	4.20375157189381	0.000234764909116619	0.0158879124460671	0.564500486187606
Mvp	0.815254738636364	10.4808995555556	4.20271856018091	0.000235426546129198	0.0158879124460671	0.561912607551129
Fam171b	-0.836645	6.04939937037037	-4.20069	0.000236732333968222	0.0158879124460671	0.556826579807781
Tiam2	-0.54521	5.70394151851852	-4.20012	0.000237099091136296	0.0158879124460671	0.555403125909025
Casp9	-0.699943	8.44237203703704	-4.1997	0.000237370236730336	0.0158879124460671	0.554352177790451
Wdr17	-0.617535	5.63969214814815	-4.19876	0.000237980137625856	0.0158879124460671	0.551992622944888
Cxcl12	-0.963297	11.3831444444444	-4.19691	0.0002391819257576	0.0158879124460671	0.547360902153653
Cyp2d40	-1.16701	9.31250285185185	-4.19349	0.000241422338807146	0.0158879124460671	0.538788280268888
Dok3	0.582712477272727	8.38952437037037	4.19235113757685	0.000242169559818679	0.0158879124460671	0.535946880812237
Cttnbp2nl	0.686406255681817	7.50314244444444	4.19185092481893	0.000242499675634678	0.0158879124460671	0.534694374574101
Pbld2	-1.89518	9.28422222222222	-4.19178	0.000242546185740037	0.0158879124460671	0.534518046100861
Sc5d	-1.57764	7.67238537037037	-4.19108	0.000243007139657219	0.0158879124460671	0.53277231539024
Aplp2	-0.501482	11.4634004074074	-4.18715	0.000245624185017169	0.0159434835202691	0.522923538857712
Slamf9	0.995735244318183	8.00661014814815	4.18343825644752	0.0002481186130977	0.0160476715890609	0.513633699147472
Cyp2b9	-1.9721	9.81830640740741	-4.17886	0.000251231568721592	0.016190977348504	0.502170852198841
Gchfr	-1.10204	8.74598451851852	-4.17188	0.000256049253022273	0.0164427358390993	0.484708579778701
Colec11	-0.998626	7.45985222222222	-4.15959	0.000264753423843951	0.0168141686285686	0.453979019840769
Cux2	-1.38189	6.97603262962963	-4.15957	0.000264767610952797	0.0168141686285686	0.453929764986035
Smarcd2	-0.610508	9.77887433333333	-4.1586	0.000265467551114363	0.0168141686285686	0.451502992254454
Tnfrsf1a	0.522208187499997	8.5108297037037	4.15814098087579	0.000265800203998112	0.0168141686285686	0.450351896060718
Dhrs7	-0.538641	9.97876274074074	-4.15718	0.000266492226532038	0.0168141686285686	0.44796187789512
Cyp7b1	-0.87332	9.01976411111111	-4.15402	0.000268792559489872	0.0169002151079956	0.44006179633886
Il17ra	0.787919596590911	7.76660640740741	4.15208741834716	0.000270212285122691	0.0169173295863677	0.435219782522376
Plekha6	-0.81336	6.47403088888889	-4.1511	0.000270939775586603	0.0169173295863677	0.432748537262739
Hgd	-1.84023	10.3853604814815	-4.14957	0.000272068159874497	0.0169292067066734	0.428928617939182
Sbno2	0.776407272727273	7.19458992592593	4.14762838050073	0.000273508315877551	0.0169603352577677	0.424076281924624
Xbp1	0.725493244318184	12.4007737407407	4.14563970314048	0.000274991055540801	0.0169938821823074	0.419107177690023
Lsm6	-0.940886	9.25879225925926	-4.1422	0.000277574712726402	0.0170950023588666	0.41051245827402
Mak16	0.605178585227272	8.10988307407407	4.13778770808637	0.000280923226883735	0.0171258771253953	0.399492044606496
Ltf	1.26405795454545	7.19942192592593	4.1341437979004	0.000283718871081504	0.0171802249284085	0.390391690111557
Kif22	1.09309726704546	7.52318588888889	4.12842464281298	0.000288162041434518	0.017305800903087	0.376111846282058
Spcs3	0.654198403409092	8.87677303703704	4.12683793681745	0.000289406845009384	0.017305800903087	0.372150796238892
Nudt16	-0.577582	8.85025937037037	-4.1262	0.000289905128598859	0.017305800903087	0.370570013054513
Slc26a1	-1.12725	7.19352437037037	-4.12413	0.000291546881382015	0.017305800903087	0.365380846026427
Csrp1	0.639329017045455	9.13213818518519	4.11954313742275	0.000295198276455428	0.0173596258148492	0.353944061576782
Gm2a	-0.77872	11.1325825185185	-4.11852	0.000296017081327642	0.0173596258148492	0.351398916613295
Fn3k	-1.28555	7.16743733333333	-4.11817	0.000296301731835608	0.0173596258148492	0.350515773313596
Coro1a	0.596108801136362	9.4063502962963	4.11548186703126	0.000298471892357333	0.0174301789565957	0.343810592043877
Ctdspl	-0.505616	6.84496903703704	-4.10378	0.000308107243889852	0.0178609410606507	0.314619177617978
Sav1	0.712494482954543	9.22965440740741	4.10194623896158	0.000309642698795244	0.0178609410606507	0.31005213210594
Aard	-0.802864	6.01432185185185	-4.10175	0.000309807401052018	0.0178609410606507	0.309563593335773
Car13	1.08641292613636	6.71316988888889	4.09214586731119	0.000317986829537511	0.018216102663506	0.285624089764376
Tmem25	-0.55583	5.94382081481481	-4.09097	0.000319001294543925	0.0182163872153327	0.282698132903286
N4bp2l1	-1.44033	9.23895233333333	-4.08469	0.000324484830598425	0.0183513294960852	0.26704224509743
Alad	-0.785937	11.0988825925926	-4.0831	0.000325888443547166	0.0183513294960852	0.263077512631392
Abcg8	-1.79019	8.47542396296296	-4.08246	0.000326449252881315	0.0183513294960852	0.261498205736946
Ost4	0.800969772727274	8.71888748148148	4.08053669356329	0.000328157774922987	0.0183733323098692	0.256703533035358
Hsd3b2	-1.05649	6.1036617037037	-4.07838	0.000330078520407697	0.0183733323098692	0.251343119132658
Hmha1	-0.557533	7.95192351851852	-4.07738	0.00033098097504717	0.0183733323098692	0.248835351817403
Got2	-0.699843	5.93666944444444	-4.07494	0.000333177465708118	0.0183733323098692	0.242760247198787
F7	-1.38128	8.70614707407407	-4.07229	0.000335577175140581	0.0183733323098692	0.236168858228146
Chchd4	0.563286511363636	8.25512877777778	4.07184	0.000335988769922659	0.0183733323098692	0.235043067730208
Fam46c	-0.651367	6.85911692592593	-4.07137	0.000336414630531254	0.0183733323098692	0.233879713680578
Scrn2	-0.765038	7.33321411111111	-4.07046	0.000337242823450187	0.0183733323098692	0.231621506298838
Fxyd5	0.653944295454547	8.61189	4.06524279542959	0.00034204709898611	0.018513462179002	0.218630659479289
Nudt7	-0.92366	6.69881118518519	-4.06457	0.000342670898741295	0.018513462179002	0.21695734406768
Rhbg	-0.552211	6.60105666666667	-4.06294	0.000344191350855553	0.0185400982871297	0.212891573813502
Trem3	0.623414494318183	6.83467062962963	4.06063731139889	0.000346341815492385	0.0186004108945241	0.207171794294798
Fbxo28	0.594556107954546	8.56427	4.05735617513167	0.00034943386865029	0.0187107838569569	0.199009767774596
Npr2	-0.679211	7.91270855555556	-4.05124	0.000355273889629571	0.0188202464634155	0.183789887803605
Angptl6	-0.855431	8.04257159259259	-4.04999	0.000356476350618748	0.0188202464634155	0.18068730942666
Thbd	1.14905511363636	7.19800118518519	4.0469940229503	0.000359378270368588	0.0188202464634155	0.173242868269737
Mthfd2	1.58988517613636	7.63384281481481	4.04632702157524	0.000360027832661178	0.0188202464634155	0.171584780688883
Tmem205	-0.854818	11.7751557777778	-4.04534	0.000360987731671732	0.0188202464634155	0.169140010838157
C130074G19Rik	-0.662971	7.99233585185185	-4.04472	0.000361594879428742	0.0188202464634155	0.167597031628213
Psmd7	0.564329005681818	9.49500237037037	4.04398327199376	0.00036231947474948	0.0188202464634155	0.165758977092942
Myd88	0.954923818181818	8.29569296296296	4.0431513364788	0.000363136359329308	0.0188202464634155	0.163691236064401
Stard8	-0.660055	7.73087025925926	-4.04273	0.000363552678170079	0.0188202464634155	0.162639223779529
Magix	-0.895972	6.77925037037037	-4.04228	0.000363993683332337	0.0188202464634155	0.161526149053005
Cyp7a1	-3.14472	7.63448685185185	-4.04119	0.000365069250565671	0.0188219275041644	0.158817139569174
Fcf1	0.587625051136362	9.30112488888889	4.03636395340637	0.00036986896907963	0.019015058538581	0.146825049816701
Mgmt	-0.563183	8.52579285185185	-4.03423	0.000372007795375518	0.019016659114876	0.141531435637817
Ifrd1	0.51666100568182	6.53919466666667	4.03216410733733	0.000374096240299443	0.0190693973339081	0.136391920563642
Gabarapl1	-0.695399	9.99183733333333	-4.02773	0.000378605949874592	0.0192449137055972	0.125391419295482
Xkr8	-0.687538	7.37954762962963	-4.0234	0.000383074714414341	0.0194166782421494	0.114619815034884
Hsd11b1	-0.930939	11.6475591851852	-4.02126	0.000385293933387865	0.0194166782421494	0.109317360160062
Stab2	-0.783238	9.64976785185185	-4.02031	0.000386280591111162	0.0194166782421494	0.106969746281743
Mir17hg	0.97489805681818	7.79307718518519	4.02030669070683	0.000386289137652071	0.0194166782421494	0.106949437299182
F13a1	1.29105898295454	6.67714844444444	4.01740232652958	0.00038933474155786	0.0195154039205877	0.099740804851165
Amy1	-0.792596	8.39989474074074	-4.01598	0.000390837075325484	0.0195364405103833	0.0962057629563526
Il1rap	-0.506528	6.12729585185185	-4.00775	0.000399622963036561	0.0196868475067112	0.0758016454995776
Art2b	-0.586814	6.01670455555556	-4.00667	0.00040079821194882	0.0196868475067112	0.0731064961312606
Rps6ka3	0.708856602272729	7.41140544444444	4.00661937167531	0.000400849938245149	0.0196868475067112	0.0729880567808854
Plaur	1.17823	7.16380451851852	4.00603547163852	0.000401482952755318	0.0196868475067112	0.0715398651953514
Marco	1.42945329545454	8.81271388888889	4.00223777858354	0.000405624124342632	0.0197823981723319	0.0621220134735108
Cbx7	-0.608268	6.98824577777778	-3.99836	0.000409893443112636	0.0198312019112219	0.0525132824615344
Sphk1	1.61824080113636	7.75152514814815	3.9978311822505	0.000410481893246108	0.0198312019112219	0.0511967762886547
Selp	1.49532327840909	7.69720840740741	3.99673278871392	0.000411701618545632	0.0198312019112219	0.0484739794090219
Ttpal	0.630788187499999	6.84221840740741	3.99668979029852	0.000411749439046073	0.0198312019112219	0.0483673946496843
Lyve1	0.956552784090909	8.33222718518519	3.99610184242757	0.000412403870425698	0.0198312019112219	0.0469100126761166
Map3k6	1.25629828977273	7.09326133333333	3.99471544144815	0.000413951090238603	0.0198312019112219	0.0434736570603054
Serpind1	-1.84607	9.58839725925926	-3.99352	0.000415285867292547	0.0198312019112219	0.0405194824753359
Pawr	0.72823736931818	7.91097688888889	3.99340685643722	0.000415416698389686	0.0198312019112219	0.0402304359025747
Ccl24	-0.572464	6.75808974074074	-3.9899	0.000419368118190419	0.0199330430418276	0.0315433307945332
Ptpn23	0.504350892045452	6.63579014814815	3.98804309316861	0.000421477536903561	0.0199522242054555	0.0269394191555081
Sec14l2	-1.23059	8.58661848148148	-3.98726	0.000422374599417235	0.0199522242054555	0.0249885446832128
1110038B12Rik	0.973380596590907	9.55745322222222	3.98235334320071	0.000428001664805049	0.020165248149888	0.0128452816177216
Ppp2r5e	-0.625059	7.65867185185185	-3.97995	0.000430790683195256	0.0202189813791108	0.00688585922186746
Cyp2c50	-1.11006	6.02833566666667	-3.97944	0.000431383088443207	0.0202189813791108	0.00562503060372599
Igfals	-1.599	9.45428359259259	-3.97408	0.000437667008314333	0.0204074965504706	-0.00764311
Gm5483	0.665374801136362	6.09679781481482	3.96983449219088	0.000442707509169065	0.0205893221725664	-0.0181483
Haao	-1.72233	9.3774377037037	-3.96593	0.000447397151699394	0.0206684618668928	-0.0278149
Hadh	-0.52594	6.09667348148148	-3.96571	0.000447661839127788	0.0206684618668928	-0.0283574
Ppp1r18	0.532416107954543	9.5555352962963	3.96555682677158	0.000447845308393188	0.0206684618668928	-0.0287333
Rbm45	0.524005181818183	7.43205640740741	3.9571925707589	0.000458061103188604	0.0208748955374718	-0.0494225
Mtdh	0.62712332954545	10.0533821851852	3.95677431199821	0.000458577910431547	0.0208748955374718	-0.0504567
Runx1	0.63968146590909	6.63376140740741	3.95661773898967	0.00045877152174075	0.0208748955374718	-0.0508439
Sox9	1.01073482954546	9.10144751851852	3.95600710805084	0.000459527368051095	0.0208748955374718	-0.0523539
D130043K22Rik	-1.14668	6.53783	-3.95512	0.000460623158831611	0.0208748955374718	-0.0545385
Mast3	-0.835416	9.07666544444444	-3.95423	0.000461740072163036	0.0208748955374718	-0.0567598
Col4a1	1.43030627840909	9.89374181481482	3.95386639632555	0.000462186832433383	0.0208748955374718	-0.0576468
Cyp2g1	-0.87661	5.85347803703704	-3.95361	0.000462512330211375	0.0208748955374718	-0.0582926
Cryl1	-0.798182	7.00587418518518	-3.95201	0.000464510332190448	0.0208748955374718	-0.0622462
Rab17	-0.717131	6.65550574074074	-3.95158	0.000465043391857228	0.0208748955374718	-0.0632981
Ethe1	-0.878697	8.95381162962963	-3.95047	0.000466438049139132	0.0208855449050016	-0.0660446
Psat1	1.54448771022727	7.2273027037037	3.9463856018826	0.000471599588116288	0.0210643924939565	-0.0761378
Tead1	1.03150134659091	7.14488314814815	3.94367504111141	0.000475056387377556	0.0211664012598222	-0.0828356
Alb	-1.01086	7.38130611111111	-3.94074	0.000478821611698574	0.0212051787560681	-0.0900755
Apeh	-0.676612	10.4160074444444	-3.94015	0.000479586815418949	0.0212051787560681	-0.0915398
Mapre2	-0.782342	7.33980392592593	-3.93744	0.000483108851348943	0.0212051787560681	-0.0982498
Capg	0.641055874999998	7.35557596296296	3.93702195152025	0.000483646870857441	0.0212051787560681	-0.0992705
Pdilt	-0.739676	6.81509748148148	-3.93586	0.000485166615030187	0.0212051787560681	-0.102147
Cyp4f14	-1.725	9.53982577777778	-3.93181	0.00049048718899658	0.0212750878078686	-0.112149
Sucnr1	-1.79007	6.91111403703704	-3.93093	0.000491643758153572	0.0212750878078686	-0.114308
Nrn1	-1.66991	9.87892822222222	-3.92988	0.000493034624852674	0.0212842339843696	-0.116899
Lrat	-1.09341	6.4897327037037	-3.928	0.000495542393461771	0.0213093932640779	-0.121551
Apol7a	-2.15535	8.49466351851852	-3.92767	0.000495979228091589	0.0213093932640779	-0.122358
Cct3	0.634098926136364	8.93875596296296	3.92671799427551	0.000497252991316027	0.0213133734638901	-0.12471
Mbl2	-1.59105	10.0782660740741	-3.92507	0.000499468810663083	0.0213537981150692	-0.128787
Ldha	0.54153380681818	12.1893887407407	3.92337592978355	0.000501746212290903	0.0213537981150692	-0.132958
Ell3	-0.601178	6.83822262962963	-3.91883	0.000507919951135993	0.0215155511374313	-0.14417
Exoc6b	0.555719937499997	8.60352551851852	3.91882296618936	0.000507931548049085	0.0215155511374313	-0.144191
Izumo4	-0.752137	6.53701155555556	-3.9165	0.000511109998430023	0.0215994845940744	-0.14991
St5	1.03824501704545	9.86781385185185	3.90748045114307	0.000523667675898937	0.0220270004932315	-0.172161
Pla2g7	0.541592977272727	7.26052725925926	3.90384015810218	0.000528818645787897	0.0221919359610293	-0.181133
Zswim4	0.570952920454543	7.44638092592593	3.90099771203455	0.000532875172553378	0.0222844412306843	-0.188137
Tbc1d15	0.554909113636365	10.0302506666667	3.90056675618763	0.000533492857392941	0.0222844412306843	-0.189199
Sult2a1	-0.629842	6.29794292592593	-3.89701	0.000538618505333575	0.0224465841310494	-0.197963
Tmem128	0.731997767045456	9.25457	3.89087057477399	0.000547577293725978	0.0226862528890873	-0.213082
Mapkapk2	0.666505017045459	10.3587804814815	3.8900685340281	0.000548758502834425	0.0226862528890873	-0.215057
Nit2	-1.2024	9.33286585185185	-3.88996	0.000548911973385464	0.0226862528890873	-0.215313
Cyp1a2	-2.06302	9.80223377777778	-3.88963	0.000549398310475543	0.0226862528890873	-0.216124
Akr7a5	-0.769489	10.6928337777778	-3.8864	0.00055418659240376	0.0227785252268897	-0.224077
Phlda1	-0.86561	9.56908251851852	-3.88558	0.000555419844823023	0.0227785252268897	-0.226114
Cd1d1	-1.04723	10.9793205555556	-3.88432	0.000557296365308474	0.0228036573968059	-0.229205
Slc16a6	0.776629874999999	7.49922711111111	3.87603030725374	0.000569842261189925	0.0232642615456385	-0.249604
Abcc6	-1.18518	8.18363485185185	-3.87506	0.000571325142032561	0.0232721494085272	-0.251985
Ltv1	0.78357971590909	8.25744544444444	3.87389450904811	0.000573118765379662	0.0232926309037748	-0.254857
Noc3l	0.523398886363635	6.99626766666667	3.87127063566916	0.000577169288422475	0.0234045388979406	-0.26131
Bdh2	-0.992522	7.78310903703704	-3.86936	0.000580141543650019	0.0234441287401838	-0.266016
Isg20l2	0.63181986931818	9.04868959259259	3.86896992308566	0.000580744003705301	0.0234441287401838	-0.266967
Dusp8	1.17013653409091	6.63293733333333	3.86051598087562	0.000594066432082434	0.0238751197481682	-0.287746
Uox	-1.91834	10.5171784814815	-3.85925	0.000596084266961968	0.0239029791051749	-0.290852
Sepp1	-0.923773	11.5974876666667	-3.8573	0.000599211988952656	0.0239535708287478	-0.295646
Gprc5b	1.07122	6.1526457037037	3.85680985765013	0.000600000776646939	0.0239535708287478	-0.296851
Amy2a5	-0.755593	11.7284361481481	-3.85176	0.000608178426682348	0.0240638369336749	-0.309251
Cd44	0.611265948863633	9.11800703703704	3.85069886106896	0.000609912854530349	0.0240638369336749	-0.311859
Il17rc	-0.606854	7.43983503703704	-3.84396	0.000621028183951233	0.0244149315455338	-0.328401
Oaf	-1.31398	7.01930285185185	-3.84245	0.000623541391556109	0.0244604443709347	-0.332099
Rnf186	-1.03758	6.81097859259259	-3.83472	0.000636595784206991	0.0249090012105888	-0.351074
Mia3	-0.537349	6.5498357037037	-3.83405	0.000637736689348407	0.0249090012105888	-0.352714
Slc10a6	1.87263245454545	6.54582266666667	3.82700904147502	0.000649875442598213	0.0252737119863896	-0.369979
Impdh1	0.701846676136364	6.90852977777778	3.82509701550276	0.000653210365934651	0.0253176650002936	-0.374665
C330021F23Rik	-0.526643	6.05903244444444	-3.82475	0.000653811686901459	0.0253176650002936	-0.375508
Tob1	-0.926941	8.48207118518519	-3.82087	0.000660638799776581	0.0253841627293056	-0.385019
Phc2	0.644990994318182	9.4465257037037	3.81928483121822	0.000663451004250367	0.0253841627293056	-0.388908
Zfp763	-0.595399	5.7619372962963	-3.81899	0.000663969232930575	0.0253841627293056	-0.389622
Acbd4	-0.811172	8.29974548148148	-3.81556	0.000670093547456824	0.0254691975767837	-0.398028
Ets2	1.29722384090909	11.2079701481481	3.81537514396185	0.000670427755554018	0.0254691975767837	-0.398484
Vkorc1	-1.12823	10.5936947037037	-3.8113	0.000677785059176869	0.0256946037664845	-0.408476
C2cd2l	-0.698941	9.36753092592593	-3.80665	0.000686264700040778	0.0259256812238982	-0.419857
Ppargc1b	-1.02124	7.39075003703704	-3.80419	0.000690794145062839	0.0259731945255598	-0.425878
Slfn1	0.564282914772726	6.92894214814815	3.80413301329742	0.000690891292450469	0.0259731945255598	-0.426007
Lace1	-0.573654	7.20325496296296	-3.80076	0.000697149839282149	0.0261486180790768	-0.434261
Id3	0.520410011363634	8.40510248148148	3.79911531767343	0.000700220720954329	0.0261491678426704	-0.438283
Sh3pxd2b	0.570930232954546	6.29079948148148	3.79847568099525	0.000701418816084257	0.0261491678426704	-0.439848
Cxxc5	-0.56497	6.74417296296296	-3.79773	0.000702817755815747	0.0261491678426704	-0.441672
Slc17a4	-1.02105	7.0566102962963	-3.79672	0.000704719537873445	0.0261659754340048	-0.444145
Socs3	1.17306389772727	10.4068197037037	3.79420240379555	0.000709474608530132	0.02616941256137	-0.450299
1700001C19Rik	-0.843382	6.73337596296296	-3.79294	0.000711864267271718	0.02616941256137	-0.453376
Comt	-0.824559	12.1070077777778	-3.79284	0.000712063262268365	0.02616941256137	-0.453632
Dio1	-1.27044	8.4708707037037	-3.79171	0.000714208711978696	0.0261711452713245	-0.456385
Spc24	-0.56338	6.53271822222222	-3.79129	0.000715011062275588	0.0261711452713245	-0.457413
Cdca4	0.629922613636362	8.46745711111111	3.78949935663258	0.000718445131970474	0.0262329385642285	-0.461797
Nqo2	-0.941508	9.02326833333333	-3.78502	0.000727087200200055	0.026398970880503	-0.472739
Fmnl2	0.781191545454545	8.80525477777778	3.78379262736214	0.000729479011029882	0.026432628020149	-0.475744
Prss53	-0.862944	6.32415307407407	-3.77688	0.0007430649838373	0.0266426945000717	-0.492628
Zdhhc13	0.51112311931818	6.65866559259259	3.77664080544505	0.000743540962170315	0.0266426945000717	-0.493214
Mbd1	0.593453982954546	7.10977388888889	3.77635593445113	0.000744106527583001	0.0266426945000717	-0.493909
Stt3b	0.596261471590908	7.17711222222222	3.77481191297293	0.000747179253397934	0.0266987121337935	-0.497679
Gpr182	-0.736057	9.33392333333333	-3.77226	0.000752291946756351	0.0268282770340284	-0.503918
Clec4g	-1.73764	11.5123381481481	-3.7699	0.000757035925265789	0.0268911678571283	-0.509669
Hes6	-0.990177	7.10466096296296	-3.76868	0.000759496295918796	0.0269255612177891	-0.512637
Stfa2	0.619881017045453	6.03407044444444	3.76166210056553	0.000773855664837326	0.0273171743970847	-0.52977
Plac8	0.830832505681819	10.3280773703704	3.75509796789845	0.000787517841154734	0.0277012854651797	-0.545777
Acsm5	-1.56537	7.8038092962963	-3.75201	0.000794024447755007	0.02787187915283	-0.553302
Ngef	-1.47222	7.06955985185185	-3.75133	0.000795456789343722	0.02787187915283	-0.554951
2610528J11Rik	-1.33592	6.04013062962963	-3.74936	0.000799659904818438	0.0279648507411797	-0.55977
Hemk1	-0.583846	7.55280107407407	-3.74181	0.000815888571515161	0.0282684451529783	-0.578142
Cyp2d10	-1.57131	10.8040018518519	-3.74174	0.000816055327244522	0.0282684451529783	-0.578329
Cyp2c54	-1.63243	7.6897452962963	-3.73971	0.000820481958012821	0.0283445277954249	-0.583276
Bcl2a1d	0.867804068181817	8.83719544444445	3.73923561124821	0.0008215122215022	0.0283445277954249	-0.584423
Bik	-0.80759	7.00411107407407	-3.73786	0.000824534585250582	0.0283945163947457	-0.587781
Stard4	-1.0099	9.8717582962963	-3.73592	0.000828795442609075	0.0284033385543195	-0.592494
Arg2	0.719612153409093	5.84911674074074	3.7359004185732	0.000828839950409491	0.0284033385543195	-0.592543
Sp5	-0.759092	6.06349818518519	-3.73427	0.000832442359078498	0.0284496635787339	-0.596508
Bola2	0.783167636363634	10.1614847037037	3.73326014900233	0.00083468606851494	0.0284516643255612	-0.598969
Ctps	1.09966360227272	6.88467577777778	3.73230153169424	0.000836818592386537	0.0284516643255612	-0.601302
Emp3	0.639861136363637	7.99176233333333	3.73018943479866	0.000841535905785223	0.0285121706018286	-0.606441
Csprs	-0.55564	7.16329640740741	-3.72933	0.000843452789905612	0.0285121706018286	-0.608521
Thbs1	0.55960840909091	6.04061288888889	3.72920134321956	0.000843751681982624	0.0285121706018286	-0.608845
Zfp467	-0.517965	6.9254362962963	-3.72676	0.000849251556407824	0.0285451071025781	-0.614784
Sbk1	-0.792575	8.99139337037037	-3.72666	0.000849472015188941	0.0285451071025781	-0.615022
Ddt	-0.784362	9.35519166666667	-3.72101	0.0008623361753901	0.0288698632373179	-0.628761
Gamt	-1.58673	9.53728266666667	-3.71748	0.000870465794436757	0.0290342980787639	-0.637338
Tpcn1	-0.974868	9.37131403703704	-3.71235	0.000882427983077834	0.0292642770823252	-0.649812
Cyp2e1	-1.67439	12.3275654074074	-3.71175	0.000883847659178013	0.0292642770823252	-0.651281
Dhcr24	-1.47878	9.64879162962963	-3.71101	0.000885585499666347	0.0292681141785334	-0.653076
Klkb1	-1.81397	8.74799351851852	-3.70982	0.00088837790585585	0.0293067263458296	-0.655954
Qdpr	-0.789167	10.1001353333333	-3.70662	0.000895962353847956	0.0294788282253162	-0.663723
Rab6a	0.526813903409092	8.76375892592593	3.70574524135259	0.000898054750781012	0.0294788282253162	-0.665854
Ptpn11	0.519035380681818	8.0840617037037	3.70545146153854	0.000898756036448448	0.0294788282253162	-0.666567
Echdc3	-0.938654	7.56398607407407	-3.70143	0.000908413600634096	0.0295763054978162	-0.676334
Sec16b	-1.08812	8.02168222222222	-3.70057	0.000910492539293653	0.0295763054978162	-0.678423
Mybbp1a	0.599097119318182	7.06313133333333	3.69975348731754	0.000912463835279221	0.0295763054978162	-0.680399
Atp1b3	0.515523818181817	10.9527657777778	3.69967529190068	0.000912653363118855	0.0295763054978162	-0.680589
Cyp2c37	-2.10973	10.9964560740741	-3.69956	0.00091293999236817	0.0295763054978162	-0.680876
Dusp6	-0.656374	8.26472514814815	-3.69773	0.000917375180233822	0.0296196036774081	-0.685304
Aspdh	-1.35188	9.05498351851852	-3.69766	0.000917559349164375	0.0296196036774081	-0.685487
Foxq1	-1.49499	7.81556192592593	-3.69352	0.00092769045618037	0.0298252755993367	-0.69552
Fkbp5	0.553473005681818	8.78994018518519	3.69238937504518	0.000930482161850434	0.0298252755993367	-0.698265
Sqstm1	0.609105227272726	11.2346325185185	3.69169666111467	0.000932194815074863	0.0298252755993367	-0.699945
Cps1	-1.95631	11.387827037037	-3.68683	0.000944304078435705	0.0301059489317532	-0.711736
Pdk3	0.511539727272726	6.35643592592593	3.68547005792537	0.000947727919362313	0.0301087153255157	-0.715042
Hdac11	-0.876483	7.16239051851852	-3.68253	0.000955159819181199	0.0302383490124995	-0.722178
Pcbd1	-1.2362	8.93700255555556	-3.68069	0.000959813244585484	0.0303324518363311	-0.726617
Tmem219	-0.753302	8.2259942962963	-3.67633	0.000970974994288813	0.0305780868620273	-0.737177
1600014C10Rik	-0.731256	6.83344574074074	-3.67174	0.000982882090022899	0.0307918529764986	-0.748309
Ccl3	1.59163	7.84448296296296	3.66960332865761	0.00098845863096913	0.0308594048370899	-0.753476
Uroc1	-1.22039	9.93042514814815	-3.66797	0.000992738461455357	0.0309394914282589	-0.757422
A1cf	-1.45464	7.03860274074074	-3.66588	0.000998260272123258	0.0310579424318348	-0.762487
Enc1	1.12710302840909	8.19296881481482	3.66215752813364	0.00100815544105764	0.0310962682909046	-0.771494
1190005I06Rik	-0.694876	6.58340348148148	-3.66171	0.00100935094643205	0.0310962682909046	-0.772576
Rgn	-0.981699	6.53912737037037	-3.66166	0.00100948870104475	0.0310962682909046	-0.7727
Ccl4	1.93421085227273	9.0645772962963	3.66100751457983	0.00101123152094349	0.0310962682909046	-0.774276
Myl12a	0.729092323863634	8.00524907407407	3.65933615692359	0.00101571840294399	0.031126614614044	-0.778318
Lpin2	-0.968553	8.76825066666667	-3.65923	0.00101599202037528	0.031126614614044	-0.778564
Sqrdl	-0.671216	8.84839574074074	-3.6583	0.00101849947753402	0.0311505475798327	-0.780814
Abca6	-0.709297	6.25893192592593	-3.65408	0.0010299596868182	0.0312898245941032	-0.79103
Aspa	-0.59922	5.74483725925926	-3.6534	0.00103180747729306	0.0312898245941032	-0.792667
Shmt1	-1.76039	9.04375851851852	-3.65301	0.00103288247852635	0.0312898245941032	-0.793617
Sephs2	-1.11296	10.0460753703704	-3.65253	0.00103419572866203	0.0312898245941032	-0.794777
Dst	0.707281806818181	6.54574877777778	3.65216489369288	0.00103519120436019	0.0312898245941032	-0.795656
Dusp5	0.758671147727273	6.81500162962963	3.65031450644658	0.00104027443429491	0.0313908899111231	-0.800128
Rps27a	0.601757426136363	9.71265162962963	3.64823876181692	0.00104600566796466	0.0314355803042708	-0.805143
Cyp8b1	-1.91082	10.0196362222222	-3.64735	0.00104846635156241	0.0314355803042708	-0.807288
Slc6a12	-0.766393	9.63394107407407	-3.64726	0.00104872370979058	0.0314355803042708	-0.807512
Rilp	-0.995076	7.95134903703704	-3.64305	0.00106047963835773	0.0316827070764325	-0.817688
Gja1	0.993818017045456	9.69400974074074	3.64168476003398	0.00106430404931096	0.031714847613643	-0.820973
Sult1c2	-1.36515	6.32000025925926	-3.63961	0.00107015500289183	0.031714847613643	-0.825977
Pla2g12a	0.872607647727272	7.77933955555556	3.6394552035188	0.00107059956902598	0.031714847613643	-0.826357
Tcea3	-1.2557	9.30025477777778	-3.63691	0.00107781651557182	0.0318317496292855	-0.832488
Iyd	-1.23124	9.54342666666667	-3.63496	0.00108340597800357	0.0319176523885036	-0.837209
Pbld1	-1.8715	7.83311374074074	-3.63325	0.00108832226824328	0.0319849761082247	-0.841341
Rlf	0.569847528409091	7.54343133333333	3.6318762546539	0.00109227211948507	0.0320488624326962	-0.844647
Aatk	-0.574544	7.25495859259259	-3.62707	0.00110622510528788	0.0324005936075506	-0.85623
Tor3a	0.620421301136364	6.8479267037037	3.62471369761427	0.00111314595368321	0.0324005936075506	-0.861921
Npy	0.920911704545453	6.23615	3.62358441255903	0.00111647224767174	0.0324424182113311	-0.864644
Zwint	0.534892937499999	8.15228459259259	3.62276945832799	0.00111887868871535	0.0324600738550941	-0.866608
Dhdh	-1.03072	9.06258792592593	-3.61944	0.0011287581344157	0.0325697191720864	-0.874629
Lars	0.658362522727272	10.6731444814815	3.61849975796109	0.00113156918243587	0.0325697191720864	-0.876899
Zranb3	-0.685234	7.08955007407407	-3.61805	0.0011329192661108	0.0325697191720864	-0.877986
Rlim	0.566283	10.7189621481481	3.61785836641077	0.00113348759435136	0.0325697191720864	-0.878444
Eef1e1	0.642843397727271	8.41837596296296	3.61404259318128	0.00114496618443239	0.0326175188261005	-0.887636
Ptk2b	-0.600404	7.36543281481481	-3.6137	0.00114599650516751	0.0326175188261005	-0.888457
Car1	-0.834287	7.48007103703704	-3.60191	0.00118223402067024	0.0334624467879523	-0.916853
Brap	-0.588862	8.03462407407407	-3.60163	0.00118310008593591	0.0334624467879523	-0.917521
Grk5	0.581658659090911	6.3272057037037	3.59998993381613	0.00118822203106759	0.0335547207364861	-0.921461
Akr1c19	-1.32785	9.01533877777778	-3.59791	0.00119477044061949	0.0336869259390292	-0.926473
Ch25h	1.82768870454545	7.04335733333333	3.59258235612397	0.00121165867231335	0.0338780705017537	-0.939273
Apaf1	0.709036573863636	7.33199118518518	3.5922096856887	0.0012128495485532	0.0338780705017537	-0.940169
1110028F11Rik	-0.710297	5.90882348148148	-3.59194	0.00121372434947541	0.0338780705017537	-0.940827
Hjurp	-0.652227	10.1260227407407	-3.59154	0.00121500781221933	0.0338780705017537	-0.94179
Hamp2	-1.658	11.4141868518519	-3.59045	0.00121848867362387	0.0338780705017537	-0.944399
Ncald	-0.795987	6.5611262962963	-3.58998	0.00121998604386187	0.0338780705017537	-0.945519
Ssr3	0.602416198863636	6.50619974074074	3.58967681015449	0.00122097359477721	0.0338780705017537	-0.946257
Mmp15	-1.30576	6.84520651851852	-3.58908	0.00122288790036663	0.0338780705017537	-0.947685
Gls2	-1.40511	9.86406	-3.58836	0.00122522118517854	0.0338780705017537	-0.949423
Amdhd1	-1.36576	9.37656607407407	-3.58823	0.00122565326965813	0.0338780705017537	-0.949745
Gne	-0.750017	8.40141188888889	-3.58083	0.00124978180633445	0.0344310117485575	-0.967519
Sertad1	0.632440392045456	7.62873203703704	3.57473318822702	0.00126999148875165	0.0348812730814666	-0.982142
Rcan1	1.24925390340909	8.24489351851852	3.56982341929667	0.00128650970859892	0.0351743449873751	-0.993921
Cyhr1	-0.704674	9.11790444444445	-3.56687	0.00129656105287345	0.0352887544481167	-1.00101
Lnx2	0.551281	8.20857922222222	3.56554674285698	0.00130106784777531	0.0353361732185627	-1.00418
Rab31	0.640461977272727	8.7685332962963	3.56521034360998	0.00130221973900494	0.0353361732185627	-1.00498
Ccnl1	0.544828153409087	8.85232703703704	3.56143304762988	0.00131522205008237	0.0356354082488533	-1.01404
Gpx3	1.14060456818182	8.3658	3.56078537702565	0.00131746410219675	0.035642638267077	-1.01559
Slc15a3	0.726874880681818	9.44406385185185	3.55982539288399	0.00132079412261251	0.0356792364409321	-1.01789
Nfkbib	0.862242499999999	8.06600751851852	3.55796309953161	0.00132727741585382	0.0357909005265045	-1.02235
Tgm2	0.539398335227273	7.47030918518518	3.55749994298622	0.00132889461639002	0.0357909005265045	-1.02346
Pdzk1ip1	-0.630866	6.40147881481481	-3.55516	0.00133709886426843	0.0358487811509508	-1.02907
Cyp2c67	-1.69261	10.0898207407407	-3.55502	0.00133757663979814	0.0358487811509508	-1.0294
Ldb2	-0.644037	7.72011966666667	-3.55496	0.0013378083689405	0.0358487811509508	-1.02955
Sdsl	1.21500390340909	8.88269822222222	3.55462093306355	0.00133899021866117	0.0358487811509508	-1.03036
Homer2	-0.630794	8.32599844444444	-3.55403	0.00134106307306103	0.0358510861531649	-1.03177
Eepd1	-0.662185	6.88793211111111	-3.55232	0.00134712031343793	0.0359266575597896	-1.03587
Idi1	-0.709047	6.67693837037037	-3.55113	0.00135131614530781	0.0359653390001172	-1.03871
Snrk	-0.628688	7.96741888888889	-3.54978	0.00135612160804889	0.036040080143214	-1.04194
Slco2b1	-0.938492	10.2673311851852	-3.54834	0.00136125690251199	0.0360755170774897	-1.04538
Ppp1r15a	0.80135274431818	8.68288051851852	3.54584298063577	0.00137023282121094	0.0361489053490517	-1.05137
Ganc	-0.68532	7.31379774074074	-3.54166	0.00138536327402023	0.0363884720228456	-1.06138
Mfsd7b	0.556229568181818	8.0450177037037	3.53842601572653	0.00139718176607207	0.0366455595476315	-1.06911
Polg2	-0.67209	7.43309866666667	-3.52775	0.00143686950631604	0.0374686564183134	-1.09462
Tmem173	0.505033318181819	7.18214818518519	3.52584732716715	0.00144406518086939	0.0375026423609957	-1.09917
Slc46a3	-1.33696	9.54287222222222	-3.52576	0.00144440767198071	0.0375026423609957	-1.09939
Acot4	-0.918279	7.7347797037037	-3.52453	0.00144905903159599	0.0375693537717666	-1.10231
Jmjd8	-0.82259	8.49225714814815	-3.52333	0.00145364705754076	0.0376342340793731	-1.10519
Chmp4b	0.86991127840909	10.4791978888889	3.51934987529828	0.00146887655476236	0.0379197102012687	-1.11468
Serpina6	-2.23915	9.28035955555556	-3.51811	0.00147364824101299	0.0379343545065327	-1.11764
Slc25a23	-1.0024	7.22959814814815	-3.51432	0.00148836567582032	0.0380200718203566	-1.12668
Zfp330	0.622019119318184	9.22824274074074	3.51350420149079	0.00149155186639426	0.0380200718203566	-1.12863
Slc2a2	-1.45875	7.32014674074074	-3.51296	0.00149368401340558	0.0380200718203566	-1.12993
Ces1d	-1.05409	10.607944037037	-3.51258	0.00149516558747051	0.0380200718203566	-1.13083
Slc27a2	-1.71723	10.8401696666667	-3.51142	0.00149970072411932	0.0380200718203566	-1.13359
Gnmt	-1.25524	10.8374033703704	-3.51068	0.00150264008204151	0.0380200718203566	-1.13537
Ces1g	-0.709825	6.89938522222222	-3.50915	0.00150866782100451	0.0380200718203566	-1.13902
Arhgap42	-0.567685	6.11795	-3.5076	0.00151478985156496	0.0380200718203566	-1.1427
Snai2	-0.808869	7.10948044444444	-3.50669	0.00151843098901123	0.0380200718203566	-1.14489
Bdh1	-0.922143	9.22751814814815	-3.50651	0.0015191173057621	0.0380200718203566	-1.1453
Fahd1	-0.813915	9.13324751851852	-3.50355	0.00153096514486906	0.0382130803159298	-1.15237
Zfyve21	-0.688837	9.71473037037037	-3.50182	0.0015379135753132	0.0383310089316667	-1.15649
Gstm1	-0.811176	11.1275901481481	-3.50098	0.00154126284701476	0.0383615007922501	-1.15847
Dlg3	-0.711872	7.39187525925926	-3.49753	0.00155527526527659	0.0385507447279068	-1.16671
Gstt1	-0.881829	9.56571937037037	-3.49613	0.00156096891606595	0.0386387984779288	-1.17003
Itprip	0.799764062499997	6.77874625925926	3.49059539648791	0.00158372961671132	0.0388948551246645	-1.18321
Syt12	1.14188748863636	7.2053967037037	3.49047074342183	0.0015842459693338	0.0388948551246645	-1.1835
Tmem126b	-0.512832	8.19812066666667	-3.48935	0.00158890845219606	0.0389563220378776	-1.18618
Ces3b	-1.4474	9.09813033333333	-3.48754	0.00159645379556473	0.0390882072469003	-1.19049
Tnf	0.638583443181817	6.80126	3.48541633222962	0.00160532085244129	0.0392520525505462	-1.19553
Pdk4	2.03971	8.92103551851852	3.48326264025963	0.00161438315866917	0.0393336249123067	-1.20065
Chic2	0.683222113636367	9.63943	3.48306998225773	0.0016151962349692	0.0393336249123067	-1.2011
Casp4	0.619496017045452	7.6794732962963	3.48149197312644	0.00162187086382974	0.0393898515986644	-1.20486
Rpp38	0.516601721590909	7.01945044444444	3.48039484619333	0.00162652719974168	0.039449843171154	-1.20746
Csnk1d	0.741315	9.40012881481482	3.47923576501073	0.00163146053785992	0.0395163830948755	-1.21022
S100a6	0.919606920454546	8.5292057037037	3.47817456018028	0.00163598999245701	0.0395729750856391	-1.21274
Mia2	-0.814628	6.4752507037037	-3.477	0.00164101610704499	0.03958841664656	-1.21553
Pgs1	0.653789971590907	9.59508018518519	3.47043798789906	0.00166938128035111	0.0400584909626805	-1.23112
Hal	-1.39584	7.90121307407407	-3.46717	0.00168366596076628	0.0402946271594996	-1.23887
Rdh16	-0.971208	7.74082540740741	-3.46717	0.00168368794005335	0.0402946271594996	-1.23888
Gls	0.569116005681817	6.16642711111111	3.46554144226252	0.00169085482382493	0.0403026614741728	-1.24274
Glyat	-0.76375	5.99736077777778	-3.46544	0.00169131526389568	0.0403026614741728	-1.24299
Anp32a	-0.869388	9.37256792592593	-3.46519	0.00169239620657492	0.0403026614741728	-1.24357
Cpn2	-1.36646	8.68503625925926	-3.46346	0.00170004986086937	0.0403026614741728	-1.24767
Abcd1	-0.825742	7.73306266666667	-3.46321	0.00170118697002914	0.0403026614741728	-1.24828
Tbl1xr1	0.564086352272729	7.52803166666667	3.46283616869304	0.00170283305812305	0.0403026614741728	-1.24916
Habp4	-0.540956	6.93435407407407	-3.46255	0.00170412472733687	0.0403026614741728	-1.24985
Pprc1	0.72602606818182	8.49697185185185	3.45682679486449	0.00172973549471197	0.0407092041229886	-1.26341
Fcer1g	0.503556659090906	10.511511037037	3.45669312009282	0.00173033857369533	0.0407092041229886	-1.26373
Trp63	1.02374785227273	5.95563766666667	3.45587390235452	0.00173403895284712	0.0407431418022478	-1.26567
Ptms	-0.783348	9.38546977777778	-3.4551	0.0017375234286134	0.0407719249276057	-1.2675
Casz1	0.951538454545453	6.46786218518518	3.45347477927303	0.0017449198069158	0.0408923089815528	-1.27136
Aldh3a2	-0.711881	6.96636937037037	-3.44753	0.00177215118211109	0.041422886115537	-1.28543
Dnmbp	-0.560868	6.81215	-3.44544	0.00178184132056014	0.0415955066358443	-1.29039
Entpd5	-0.59283	9.39786196296296	-3.44432	0.00178707321460655	0.0416318751332628	-1.29306
Gjb1	-0.774145	7.43394077777778	-3.44411	0.00178801347898469	0.0416318751332628	-1.29353
Cyb561	0.678009977272731	8.61000596296296	3.44295371999164	0.00179342137104472	0.0416746032323497	-1.29628
Pvr	0.669245	6.49881433333333	3.44226890147023	0.00179662314713499	0.0416746032323497	-1.2979
Rhob	0.683484187500003	9.08946766666667	3.44223601991548	0.0017967770193831	0.0416746032323497	-1.29798
Ctsj	0.985926670454545	6.0404072962963	3.43468590749588	0.00183244792071488	0.0422305526555556	-1.31584
Gcnt2	1.00162766477273	9.88959140740741	3.43272124006795	0.00184184177968171	0.0423503328392802	-1.32049
Junb	0.852628562500001	10.2655383703704	3.43244832646192	0.00184315036559222	0.0423503328392802	-1.32113
Cyp27a1	-0.909934	10.8358075555556	-3.43213	0.0018446861519354	0.0423503328392802	-1.32189
Lgals3bp	0.505319295454544	11.2916139259259	3.43069581332438	0.00185157488401738	0.0423990279839052	-1.32528
Wars	0.762093767045455	8.97460066666667	3.43001252397116	0.00185486960460786	0.0423990279839052	-1.32689
Cd59a	-0.669417	11.1015592592593	-3.42918	0.00185887323301151	0.0423990279839052	-1.32885
Tle2	-0.625054	6.36257177777778	-3.42878	0.00186080772203168	0.0423990279839052	-1.3298
Eif1ad	0.588455522727269	8.21536511111111	3.42779310038854	0.0018656104830659	0.0423990279839052	-1.33214
Cyp4f15	-1.73708	8.32802262962963	-3.42586	0.00187499861505402	0.0423990279839052	-1.3367
Cdkn1c	-0.780769	7.27449155555556	-3.42117	0.00189803263683734	0.0428660812662451	-1.34779
Ptpn1	0.561247715909092	8.67934814814815	3.41985185576152	0.00190453659963921	0.0429592036756119	-1.3509
Abhd14b	-1.25743	8.88857840740741	-3.41903	0.00190860835078447	0.0429973004867737	-1.35284
Kctd2	-0.510156	8.66928833333333	-3.41836	0.00191195928010366	0.0430190838023324	-1.35443
Ano10	0.580315261363638	7.34542988888889	3.41693202424661	0.00191904533233708	0.0431247484707629	-1.35779
Klhl3	-0.811285	7.43740388888889	-3.41584	0.00192451072441165	0.0431440743194522	-1.36037
Cd82	-0.635033	10.1278414444444	-3.41561	0.00192565322404022	0.0431440743194522	-1.36091
Plg	-1.16655	7.41730874074074	-3.41473	0.00193007956965428	0.0431440743194522	-1.363
Ifitm2	0.50384033522727	13.5956277777778	3.41471672506028	0.00193012441264361	0.0431440743194522	-1.36302
Pim1	0.753321289772726	6.79764888888889	3.41437082026674	0.00193185990856843	0.0431440743194522	-1.36384
Clec9a	-0.552987	7.28264877777778	-3.41332	0.0019371537723083	0.0432088254898681	-1.36632
Nid1	0.882095607954546	7.46631077777778	3.41252660734433	0.00194113828910317	0.0432442474405761	-1.36819
Agfg1	0.671549079545455	9.29901155555556	3.40815733103869	0.00196329259643084	0.0434694661381529	-1.37849
Cd83	-0.539709	7.44240862962963	-3.4032	0.00198872831298763	0.0438175853575847	-1.39018
Zmat1	-0.649163	7.24958844444444	-3.40251	0.00199230940321198	0.043842955098732	-1.39182
Trip10	0.697710579545453	7.09873066666667	3.40155970264903	0.00199720917655778	0.0438780841833449	-1.39405
Akr1c14	-0.615889	6.31297992592593	-3.40085	0.00200089376254245	0.0438780841833449	-1.39572
Tm7sf2	-0.626014	8.28667718518519	-3.40032	0.00200363210679281	0.0438780841833449	-1.39696
Grhl1	0.526885261363637	6.33903666666667	3.39939856472252	0.00200844150643132	0.0439300933133977	-1.39914
Ppcdc	-0.508768	7.95350511111111	-3.39682	0.00202190909860971	0.0440644319860051	-1.4052
Mpnd	-0.517143	9.94152677777778	-3.39554	0.00202864367440524	0.0441578710550573	-1.40822
Apoc4	-1.5608	12.0576804814815	-3.3928	0.00204312061488713	0.0443744578017252	-1.41468
Ctse	0.637451914772729	9.07903355555556	3.39272520493213	0.00204351202179183	0.0443744578017252	-1.41485
Heatr1	0.634928704545455	10.5832565925926	3.39146508864599	0.00205020034310783	0.0444237675969745	-1.41782
Uck2	0.779153590909089	7.66256955555556	3.39136989151391	0.00205070647870766	0.0444237675969745	-1.41804
Cfl1	0.774474573863635	8.31997925925926	3.38813283426626	0.00206798893709037	0.0447444368942394	-1.42566
Daam1	-0.586299	8.23275918518518	-3.38599	0.0020794835961458	0.0448318775298099	-1.43069
Slc19a2	-0.821436	9.53829218518518	-3.38068	0.00210831401900788	0.0453991962684931	-1.44319
Kcne4	0.696801767045454	6.40022111111111	3.37945673089058	0.00211500629254624	0.0454890209165635	-1.44606
Erh	0.506906801136362	10.7207068518519	3.37328024798558	0.00214910453633773	0.0459305355899855	-1.46057
Slc13a2	-0.562529	5.85833262962963	-3.37297	0.00215080646015726	0.0459305355899855	-1.46129
Nr1i3	-1.60472	8.75590811111111	-3.36976	0.00216878690640782	0.0460963012086326	-1.46884
Bcap29	0.640179346590907	8.66053062962963	3.36404097536252	0.00220110323545136	0.0465317752985167	-1.48226
Cyp2a5	-2.002	8.56670285185185	-3.36281	0.00220810239302678	0.0466025820844073	-1.48514
Mgll	-0.632672	8.52557425925926	-3.36162	0.00221493716955844	0.0466071963619724	-1.48794
Pf4	0.825999499999999	7.64407818518518	3.35894667260178	0.00223029079508306	0.0467972062758999	-1.49421
H2-DMb2	-0.68459	7.17733148148148	-3.35678	0.00224280587677394	0.0468292498147582	-1.49928
Azgp1	-1.29748	10.8118868888889	-3.35644	0.00224479363201806	0.0468292498147582	-1.50009
Tmed4	0.506152238636361	8.5777447037037	3.35576559799686	0.00224870550237189	0.0468393548841371	-1.50167
Dcxr	-0.872969	9.06570851851852	-3.35475	0.00225463898574629	0.0468393548841371	-1.50406
Slfn2	0.66006218181818	7.73435277777778	3.35298006635955	0.00226495078087914	0.0468393548841371	-1.50819
Serpinc1	-1.00896	8.02251537037037	-3.35194	0.0022710313563926	0.0468393548841371	-1.51062
Hibadh	-0.65961	11.7800514074074	-3.35166	0.00227267987562808	0.0468393548841371	-1.51128
Ifitm5	0.771341744318181	6.71313622222222	3.35104017978701	0.00227633100653551	0.0468393548841371	-1.51274
Tgif1	0.586461590909091	7.0322667037037	3.34997314649519	0.00228261416784188	0.0468393548841371	-1.51524
Ocln	-0.610438	6.19189333333333	-3.34963	0.00228461494071326	0.0468393548841371	-1.51603
Acat2	-0.781593	9.03363314814815	-3.34949	0.00228544621721688	0.0468393548841371	-1.51636
Bco2	-1.13858	7.37076662962963	-3.34902	0.00228825802590755	0.0468393548841371	-1.51748
Slc17a8	-0.717564	6.48805496296296	-3.34494	0.00231245271008891	0.0472573150096878	-1.52701
Nlrp6	-1.14313	8.87917807407407	-3.34211	0.00232945109675681	0.0474435045609216	-1.53365
0610030E20Rik	-0.552059	8.40448551851852	-3.33986	0.0023429743289528	0.0476114546913888	-1.5389
Ttc36	-1.43849	9.50359514814815	-3.33798	0.0023543982260774	0.0477604447804646	-1.54331
Relb	0.991734892045454	7.3354252962963	3.33778170745439	0.00235559965944103	0.0477604447804646	-1.54377
Syt1	-1.40126	7.7182812962963	-3.33621	0.00236517952005134	0.0479008579565953	-1.54745
Abcg5	-1.40903	9.50366322222222	-3.33295	0.00238514362449196	0.0480892924066564	-1.55507
Ugp2	-0.56439	9.4804042962963	-3.33128	0.00239541062315709	0.0481349495488526	-1.55896
Sdpr	-0.942841	8.59105533333333	-3.33023	0.0024019503523172	0.0481591045639598	-1.56143
1810032O08Rik	0.631521818181816	7.26430033333333	3.3276539620644	0.00241793552488481	0.0482872015529351	-1.56744
Sema3f	0.63722103409091	8.66988055555556	3.32757049653457	0.00241845579387582	0.0482872015529351	-1.56764
Mup20	-1.94254	9.34462344444444	-3.32111	0.0024590655443649	0.0486033331571601	-1.58272
Cytip	0.519551017045455	8.42460262962963	3.31853379284642	0.0024754268604116	0.0488186641487731	-1.58873
8030462N17Rik	0.581414687500001	6.26941303703704	3.30942	0.00253420022459496	0.0495983113371107	-1.60999
Cd59b	-0.631392	7.43569725925926	-3.30539	0.00256059700372215	0.0499524031699094	-1.61937
Tbrg1	0.529788278409091	7.21197151851852	3.30488736266079	0.00256391507343575	0.0499631182506999	-1.62054
Nthl1	-0.51173	6.65696133333333	-3.30434	0.0025675190908961	0.0499727737640338	-1.62182
Slco1a4	-0.932603	6.88161655555556	-3.30211	0.00258229228180144	0.0501291987464384	-1.62701
Vps37c	0.510551892045452	7.21012081481481	3.30070035916382	0.00259166994718914	0.0501291987464384	-1.63029
Stk19	0.573823420454545	7.15184996296296	3.30032565447644	0.0025941678397998	0.0501291987464384	-1.63117
Ftcd	-1.1967	10.2816892592593	-3.29999	0.00259641976287158	0.0501291987464384	-1.63195
Morf4l2	0.586369761363635	11.6069947407407	3.29983536100888	0.00259743977987918	0.0501291987464384	-1.63231
Cyp2c44	-1.73248	10.1927098148148	-3.29578	0.0026246683805711	0.0504693724768044	-1.64175
Ccdc120	1.17682751704546	6.81315381481481	3.2924026429766	0.00264753044343377	0.0507467488394812	-1.6496
Pnpla2	0.702849284090911	10.7350953703704	3.29229665766445	0.00264825137609999	0.0507467488394812	-1.64985
Anxa7	0.535177392045455	6.9116907037037	3.2921671197387	0.00264913277462785	0.0507467488394812	-1.65015
Acsm3	-1.10695	8.09522051851852	-3.29176	0.00265193594655754	0.0507467488394812	-1.6511
3010026O09Rik	-0.784658	7.09916422222222	-3.29009	0.00266331510970305	0.0508295000788082	-1.65498
Anpep	-0.876128	8.55702814814815	-3.28988	0.00266471083815753	0.0508295000788082	-1.65546
Neu2	-0.530075	6.85958851851852	-3.28575	0.00269315008515247	0.051317733143164	-1.66506
Naglu	-0.504565	8.09913207407407	-3.28426	0.00270349552099036	0.0514062978675143	-1.66853
Tlr5	-0.809821	7.08494855555556	-3.28351	0.0027086510756546	0.0514501143791444	-1.67026
Ttc38	-0.777601	7.20704459259259	-3.28138	0.00272351839046349	0.0515973349545276	-1.67521
Sult1d1	-1.19965	8.04481851851852	-3.28034	0.00273077639306632	0.0515973349545276	-1.67762
AA467197	1.27645557386364	6.62648548148148	3.27994748686742	0.00273355789506946	0.0515973349545276	-1.67854
Arhgef19	-1.30337	7.26966211111111	-3.2795	0.00273670736056304	0.0516028049335007	-1.67958
Cbr1	-0.625674	9.13573325925926	-3.27352	0.00277901096098209	0.0522367216572102	-1.69346
Matr3	0.688217812499999	7.68542477777778	3.27089017142957	0.0027977975462904	0.0524675284259903	-1.69956
Dleu2	-0.882454	8.02561740740741	-3.26977	0.00280582792635526	0.0524675284259903	-1.70215
Fcgr4	0.648592846590901	10.3306944074074	3.26731550844561	0.00282354830832769	0.0526896889594345	-1.70785
Gar1	0.767482284090905	9.75841540740741	3.26494675853001	0.00284073733560146	0.052901037379699	-1.71334
Ngf	0.507855522727274	6.54958614814815	3.2637197157124	0.00284968095593942	0.0530128792267287	-1.71618
Vwce	-0.519957	6.60445451851852	-3.26164	0.00286491498435148	0.0532413912385402	-1.721
Tk1	-1.40354	8.19278937037037	-3.2612	0.0028681405434557	0.0532464980521174	-1.72202
Ces3a	-1.51407	9.28421803703704	-3.25912	0.00288344746066339	0.0534207488990461	-1.72683
Cbx8	-0.607064	6.59626774074074	-3.25809	0.00289103719064505	0.0534427216286907	-1.72921
Paqr7	-1.05941	7.82232974074074	-3.2579	0.00289245226282012	0.0534427216286907	-1.72965
Fam107b	-0.766807	8.22619140740741	-3.25718	0.00289780154549527	0.0534671052029264	-1.73132
Il10	0.84341843181818	6.61545633333333	3.24774460242625	0.00296861650673865	0.0540882362881601	-1.75316
Eif6	0.696280017045453	10.0744839259259	3.24319966572058	0.00300331550398197	0.0544954384362215	-1.76366
Ccl7	1.45085918181818	7.31213222222222	3.24299664447891	0.00300487454940651	0.0544954384362215	-1.76413
Tmprss6	-1.21389	8.82268692592593	-3.24101	0.0030201447153435	0.0545881704199341	-1.76871
Hpgd	-0.912699	10.1377908148148	-3.23763	0.00304639648877892	0.0548502412981241	-1.77653
Klf2	0.917765630681815	8.8529192962963	3.23737452812108	0.00304835795677368	0.0548502412981241	-1.77712
Snx33	-0.568231	7.16879866666667	-3.23732	0.00304875544594173	0.0548502412981241	-1.77723
Ppp1r3b	-0.886931	7.31821074074074	-3.23602	0.00305891245985523	0.0549234580478484	-1.78024
3110043O21Rik	0.728336198863634	7.8966	3.23353182621576	0.00307842551237832	0.055218875120146	-1.78599
Adrb2	1.12018151136364	8.58436062962963	3.23137233473619	0.0030954473289191	0.0554690636051093	-1.79097
Itpkc	0.868953499999997	8.45867840740741	3.22838086428778	0.00311917633287886	0.0557282543829694	-1.79787
Rhoc	0.500164619318181	6.89750366666667	3.22753890711526	0.00312588633103918	0.0557467527603902	-1.79981
Tmem204	-0.79755	8.76306803703704	-3.22714	0.00312909007769354	0.0557467527603902	-1.80074
Rxrg	-0.513895	6.60294488888889	-3.2262	0.00313660783054747	0.0557467527603902	-1.8029
Mphosph6	0.622271198863634	7.92612666666667	3.22560885341876	0.00314132023463971	0.0557467527603902	-1.80426
Apoh	-1.1513	9.90347622222222	-3.22483	0.00314760749017901	0.0557467527603902	-1.80607
Nat1	-0.684266	6.03284503703704	-3.22168	0.00317297306768034	0.0561336264767567	-1.81332
Stard10	-0.808342	9.54096122222222	-3.21818	0.00320145107287483	0.0565498625433382	-1.82139
Tmem19	-0.561695	8.15294633333333	-3.21756	0.00320651396624999	0.0565606495806267	-1.82282
Maml1	-0.880642	7.0976672962963	-3.21375	0.00323775974706701	0.0569125913972356	-1.83157
Plscr1	1.28277002840909	9.21136292592593	3.21282727900465	0.00324538966737353	0.0569125913972356	-1.8337
Ncoa5	0.506363806818182	8.38800225925926	3.21223925220794	0.00325025615139921	0.0569307297187865	-1.83505
Napsa	0.542349375000001	7.19706422222222	3.21194019112504	0.00325273385093205	0.0569307297187865	-1.83574
Klb	-1.13746	6.92488225925926	-3.20529	0.00330828128244521	0.057623490098189	-1.85103
Odf3b	-0.629711	6.59609514814815	-3.20339	0.00332433672879378	0.0577915763690596	-1.8554
Ide	0.641017886363633	8.32527981481481	3.2007920409995	0.00334639810065141	0.0580632247367833	-1.86137
Hps4	-0.583878	6.76406151851852	-3.19723	0.00337685715445699	0.0583866060544668	-1.86955
Gdpd1	0.556431607954547	6.9501717037037	3.19562539160943	0.00339067855096731	0.0585500425379953	-1.87324
Gorasp2	0.531727528409092	7.5207917037037	3.19027238585097	0.00343714801219996	0.0590698436953793	-1.88552
Pdxk	-0.605484	7.5583392962963	-3.18681	0.00346751400367599	0.059457805247972	-1.89346
Clic4	0.858655238636359	11.1464433703704	3.1864401927223	0.0034707893214932	0.059457805247972	-1.89431
Repin1	-0.512087	7.50213774074074	-3.18142	0.00351530259482979	0.0599766955792509	-1.90581
F13b	-1.25814	9.5233377037037	-3.17614	0.00356279552662007	0.0604732297010662	-1.91792
Hilpda	1.23657460227273	7.83399722222222	3.17520267113211	0.0035712667836661	0.060502981158806	-1.92006
Wdr92	1.14958392613636	8.63190855555556	3.17488077903974	0.00357418553146507	0.060502981158806	-1.9208
Nop56	0.621089340909091	8.40322285185185	3.16449045830206	0.00366963531189385	0.0615986690261624	-1.94456
BC021891	-0.72382	6.67235433333333	-3.16397	0.00367450412197297	0.0616230733094817	-1.94576
1810055G02Rik	0.752549761363634	10.1057207777778	3.16288582555595	0.00368459184811803	0.0617348745583007	-1.94823
Prodh2	-1.19159	9.07733314814815	-3.15915	0.00371965845985701	0.062206892407896	-1.95677
Ldlr	-0.683887	7.00295803703704	-3.15836	0.00372707941987502	0.0622732853070785	-1.95857
Tubb6	1.28172258522727	9.23459703703704	3.15324203581533	0.00377571599455209	0.0626823170380329	-1.97026
Rab3ip	-0.503153	6.70715633333333	-3.15323	0.00377587578943429	0.0626823170380329	-1.97029
Stard13	-0.502205	6.9251942962963	-3.15233	0.00378443160254664	0.0627666068639284	-1.97233
Spsb1	0.710970301136364	6.68326937037037	3.1516680654447	0.00379079155385555	0.062814355913061	-1.97385
Abcb1b	0.670911818181819	6.09316755555556	3.15127345344676	0.00379458018057987	0.0628194489528107	-1.97475
Kynu	-1.39086	9.26156348148148	-3.15033	0.00380364294209757	0.0629117661687907	-1.9769
H3f3b	0.700920107954545	12.0772745185185	3.14995204770762	0.00380729323369	0.0629144747270476	-1.97776
H2-Ab1	-0.549619	10.5033561111111	-3.14854	0.00382095591296072	0.063024816681331	-1.98099
Tppp	-0.642613	6.21445422222222	-3.14712	0.00383472444406677	0.0631364987164095	-1.98423
Dsg1c	-1.09648	6.22853955555556	-3.14641	0.00384161700776155	0.0631923235232974	-1.98585
Tst	-0.713406	10.2156253333333	-3.1457	0.00384843659351066	0.0632468472949907	-1.98745
Prkd3	-0.740089	8.99823881481482	-3.14423	0.00386283876029994	0.0632708550021398	-1.99081
Cirbp	0.608005965909088	8.54354974074074	3.14068800377635	0.0038975716541211	0.0637062323357022	-1.99888
Plekhb1	-0.701739	7.5210242962963	-3.13996	0.0039047156965238	0.0637652441120107	-2.00053
Zfp277	-0.518763	7.00102077777778	-3.13888	0.0039154648550058	0.0638829686334356	-2.00301
Mrps18b	0.547044272727272	8.60606711111111	3.13502179631507	0.0039537937143188	0.0642555415361667	-2.01178
Prelp	-0.663944	9.38231033333333	-3.13443	0.00395966540250581	0.0642555415361667	-2.01312
Tspan12	-0.634027	9.09369781481482	-3.13249	0.0039791306562415	0.064361774474058	-2.01754
Ddx21	0.82235736931818	9.1162847037037	3.13137173681593	0.00399042038900296	0.064361774474058	-2.02009
Sf3b4	0.507160153409091	8.65070825925926	3.12888477295938	0.00401556138136977	0.0646101439609421	-2.02574
1110017D15Rik	0.570553420454545	7.16466018518518	3.12860830785011	0.0040183655255423	0.0646101439609421	-2.02637
Slc22a28	-1.22951	6.99869274074074	-3.12858	0.00401866180032066	0.0646101439609421	-2.02644
Abcc2	-1.2015	8.57696618518519	-3.12805	0.00402399877238117	0.0646101439609421	-2.02763
Proc	-1.06371	10.3615848888889	-3.12634	0.00404146535288223	0.064825104260231	-2.03153
Vmp1	0.77735523863636	8.48177359259259	3.12520909540244	0.00405299648517134	0.0649299342120453	-2.0341
Tmem154	0.574107693181816	6.29364014814815	3.12488818683411	0.00405628056870332	0.0649299342120453	-2.03483
Ankrd2	0.797212181818181	7.44292185185185	3.12344895394737	0.00407104054061872	0.065024202652099	-2.0381
Uso1	0.546694113636363	9.56982951851852	3.12142158602179	0.00409191914752936	0.0651230425779511	-2.04271
Rell1	0.675826977272726	8.67004033333333	3.12136335107958	0.00409252038145727	0.0651230425779511	-2.04284
Mt2	0.934765340909088	10.1790269259259	3.11929641456998	0.0041139147363039	0.0653482318808133	-2.04753
Prss8	-0.508564	6.2975597037037	-3.11628	0.00414534369178144	0.0655244269508841	-2.05438
Stat3	0.620772903409096	11.1228143333333	3.11588444074959	0.00414946509332291	0.0655244269508841	-2.05528
Fam73b	-0.827093	8.35638459259259	-3.10716	0.00424175970998534	0.0666746985772521	-2.07508
Rdh7	-1.379	10.5202986666667	-3.10532	0.00426142992723355	0.066806277877957	-2.07924
Aqp9	-1.71145	11.3101412592593	-3.10456	0.00426957534016271	0.066806277877957	-2.08096
Srsf7	0.577191136363636	9.79457555555556	3.10442755672558	0.00427099599265272	0.066806277877957	-2.08126
Slc2a6	0.658532721590911	7.2249647037037	3.10395824327102	0.00427604604871379	0.066806277877957	-2.08232
6330416G13Rik	0.615274454545452	7.74193462962963	3.10299137086642	0.00428646806527981	0.066853341605855	-2.08451
Rassf7	-0.60742	6.45093918518519	-3.10125	0.00430525227785408	0.0669149675743986	-2.08845
Ugt2b5	-0.673113	5.36001266666667	-3.10041	0.00431437438211574	0.0669966645331198	-2.09035
Pgrmc1	-0.81875	9.73696133333333	-3.09954	0.00432384396924151	0.0670307254509992	-2.09232
Cyth3	0.689881522727273	8.19856340740741	3.0972479207917	0.00434887869086173	0.0673609579198282	-2.09752
Ly6c1	1.10193750568182	6.51216318518519	3.09597008712274	0.00436288156245331	0.0675198951925129	-2.10041
Oat	-0.634619	12.3926095555556	-3.09508	0.00437266300760792	0.0676132853232946	-2.10242
Adh4	-1.37368	9.05303496296296	-3.09405	0.00438396261587227	0.0677299703796362	-2.10475
Hao1	-1.0342	7.80250040740741	-3.09226	0.00440373574915021	0.0679191552080475	-2.10879
Lcn2	1.49256870454545	12.1060767037037	3.09050929134441	0.00442320864345885	0.0680532350758258	-2.11276
Rtn4rl1	-0.626644	6.53217662962963	-3.08978	0.00443128574198367	0.0680532350758258	-2.1144
Sirt3	-0.747134	9.60518592592593	-3.0889	0.0044410975801134	0.0680639031561832	-2.11639
Mup3	-1.88015	12.8865204814815	-3.08769	0.00445470547590205	0.0681807975510199	-2.11914
Upp2	-1.54281	8.14378877777778	-3.08631	0.00447017253236968	0.068301662444209	-2.12226
Tlr2	1.38442394886364	9.23868674074074	3.08565044210275	0.0044775539552663	0.0683565660937228	-2.12374
Abhd15	-0.571686	6.39303781481481	-3.08415	0.00449449327069402	0.068453510923049	-2.12714
Clec2d	-0.930607	11.6005813703704	-3.08188	0.00452015375190665	0.0686006513483226	-2.13226
Ugt3a2	-1.3104	9.95760088888889	-3.08071	0.00453344380607887	0.0686868123263587	-2.1349
Ube2h	-0.564823	7.60074862962963	-3.07646	0.00458205183258258	0.0689921911150661	-2.14449
Mcoln2	0.636683738636363	6.7674957037037	3.07564687081458	0.00459145332069684	0.0689921911150661	-2.14633
Ctsl	0.628482556818181	8.65609192592593	3.07301695407339	0.00462185256353221	0.0692702072333378	-2.15226
Ahsg	-1.04423	12.916124037037	-3.07173	0.00463674625625639	0.0692960179033163	-2.15515
Bcl2a1b	0.69099555681818	8.75670166666667	3.06890042004147	0.00466982101321696	0.0696420827962811	-2.16154
Arntl	0.675574931818181	7.15938251851852	3.06531490233221	0.00471198788612197	0.0700971322383108	-2.16962
Ugt2b34	-0.841422	6.9737597037037	-3.06292	0.00474039543107523	0.0703459246267474	-2.17502
Mfn2	-0.520521	10.0044915925926	-3.06131	0.00475953566091246	0.0704831603108314	-2.17864
Ppbp	0.751935176136363	6.83068785185185	3.06111373007593	0.00476185655247114	0.0704831603108314	-2.17908
Adora2b	0.665355	5.65743751851852	3.06082696417505	0.00476527877967384	0.0704831603108314	-2.17972
Prkra	-0.529063	8.05051155555556	-3.05833	0.00479517028057572	0.0707105618831081	-2.18534
Fbxo3	-0.608926	8.90712288888889	-3.05362	0.00485211700734971	0.0713000418547438	-2.19594
5830473C10Rik	-0.937778	7.18574659259259	-3.0514	0.0048790883337237	0.0715216482388661	-2.20092
0610005C13Rik	-1.17792	7.92328503703704	-3.0506	0.00488881640161862	0.0715480064616448	-2.20271
Arhgef15	-0.565157	6.88095196296296	-3.04768	0.00492476159737385	0.0719573465786325	-2.20929
Pcgf5	0.57293959090909	9.19874366666667	3.04607445857629	0.00494452718763473	0.0721876966835508	-2.21289
Hgfac	-1.03414	10.3995249259259	-3.04438	0.00496547194068884	0.072317950903737	-2.21668
Gphn	-0.726007	9.28318777777778	-3.04172	0.0049986286957818	0.0725806640512563	-2.22266
Akap2	0.636466613636363	7.52563403703704	3.0403240929535	0.00501611978012386	0.0727531625229773	-2.22579
Tmem119	0.541383	6.35080333333333	3.03999880212785	0.00502019901920271	0.0727531625229773	-2.22652
Cyp3a11	-1.80353	11.0934078518519	-3.03826	0.00504203018072211	0.072903393117893	-2.23042
Serpina1c	-1.49441	13.498777962963	-3.03696	0.00505841013727406	0.0730232087416883	-2.23333
Zc3h12a	0.521949823863636	6.59530596296296	3.03644977961346	0.005064910328589	0.0730585986246111	-2.23448
Acadsb	-0.62732	8.93285088888889	-3.03563	0.00507531804044031	0.0730995000120091	-2.23632
Glud1	-0.600406	12.2508356666667	-3.03472	0.00508688342647693	0.073139860259562	-2.23837
Cep170	0.667949284090906	6.77427388888889	3.03440757481654	0.00509080989116154	0.073139860259562	-2.23906
Gstm4	-0.726174	7.97483918518518	-3.03264	0.00511332872476722	0.0732902092647011	-2.24302
Noc4l	0.537319715909091	7.94202459259259	3.03114650474512	0.0051324286697456	0.0733300545774102	-2.24637
Alkbh7	-0.658975	7.72075896296296	-3.02707	0.00518493621102014	0.0737895813001522	-2.2555
Aqp11	-1.12699	7.42431225925926	-3.02656	0.00519155311521378	0.0737895813001522	-2.25665
Rrp15	0.612710443181813	8.66332585185185	3.02393609988158	0.00522560173493111	0.074076598313242	-2.26251
Qtrt1	0.62006622159091	7.60314174074074	3.02392110577451	0.00522579715448917	0.074076598313242	-2.26254
Sult2a2	-1.27512	11.0468968518519	-3.02194	0.00525166355766326	0.0742682358135059	-2.26697
Tbrg4	0.513122488636364	9.23318522222222	3.02162156180731	0.00525584970297204	0.0742692309241428	-2.26769
Traf3ip2	0.530364096590909	6.50343092592593	3.01920407236458	0.00528762079378353	0.074472965001834	-2.27309
Nr5a2	-0.899974	8.60298440740741	-3.01896	0.00529090280589367	0.074472965001834	-2.27365
Atp2a2	0.97304006818182	9.92199551851852	3.01098017104752	0.0053970730869951	0.0756134967816977	-2.29147
Fgd2	-0.608961	7.2458	-3.00892	0.00542476045660172	0.0759424378893546	-2.29606
Ces2e	-0.866506	6.85050685185185	-3.00557	0.00547030551969668	0.0762010312941055	-2.30355
Fam134a	-0.627268	9.61797796296296	-3.00491	0.00547926538620682	0.0762010312941055	-2.30502
Cmah	-0.579355	7.04408948148148	-3.00121	0.00552985570581007	0.0767024086038643	-2.31326
Mertk	-0.512855	8.95465651851852	-3.00069	0.00553699943469919	0.0767397502297595	-2.31442
Aldh16a1	-0.530031	8.25177962962963	-2.99773	0.00557794702410021	0.0770830513397549	-2.32102
Lipa	-0.535792	11.4152254444444	-2.99035	0.00568113186623653	0.0782897543418757	-2.33745
Eif4ebp2	-0.693021	10.1103307777778	-2.98994	0.00568704602985013	0.0782897543418757	-2.33838
Tmem97	-0.715286	10.3493261111111	-2.98753	0.00572115675750613	0.078561833528031	-2.34374
Txnl4b	-0.510574	7.94859285185185	-2.98725	0.00572506572952955	0.078561833528031	-2.34435
Sele	0.745857232954545	5.76796992592593	2.98424173086371	0.00576800295232194	0.0789708750187022	-2.35104
Met	-0.566387	5.9682367037037	-2.97689	0.00587420060123472	0.0798793894870237	-2.36738
Slc30a7	0.533996988636362	8.6729172962963	2.97534842232398	0.00589664873312039	0.080012228480138	-2.3708
Acsf2	-0.551805	8.39514855555556	-2.97455	0.00590828391464061	0.080012228480138	-2.37256
Thrsp	-1.04159	6.49967696296296	-2.97439	0.00591061442974318	0.080012228480138	-2.37291
Enpp4	0.560023051136364	9.12255614814815	2.97348983559852	0.00592387571346436	0.080012228480138	-2.37492
Pgpep1	-0.727696	7.49998977777778	-2.97083	0.00596305835180553	0.080421067233431	-2.38082
Tbk1	0.564686846590908	10.8815463333333	2.96940936378014	0.00598407056491008	0.0805655622818244	-2.38397
Arid5a	0.549646312499998	6.41738233333333	2.96929983508579	0.00598569429116895	0.0805655622818244	-2.38421
Aspg	-0.948221	8.96926818518519	-2.96115	0.00610769085031691	0.08148300078383	-2.40227
Nr1i2	-0.868653	7.49424014814815	-2.9607	0.00611454075832263	0.0814895775361387	-2.40328
Tmem189	0.514950142045456	6.89000918518519	2.95431615582868	0.00621180285545064	0.0822995466421489	-2.4174
Lama1	-0.612844	6.17837766666667	-2.95175	0.00625133567329873	0.0826183074042026	-2.42307
Gfpt2	0.794600511363636	5.93121774074074	2.95097616948558	0.00626329597462398	0.0826262143712147	-2.42478
Apob	-1.40679	11.570366962963	-2.94922	0.00629054268383122	0.0827353081120513	-2.42867
Picalm	0.537859454545456	10.1630180740741	2.94746719512241	0.00631782987341045	0.0829732460448992	-2.43254
Sgk1	0.562534250000002	10.3688516296296	2.94474121447875	0.00636050515559526	0.0833517178886829	-2.43856
Abcb4	-0.718635	10.9480246296296	-2.94408	0.00637089369215161	0.0833873472063715	-2.44002
Prkag2	-0.522257	6.84993825925926	-2.94398	0.00637246615669639	0.0833873472063715	-2.44024
Ibtk	0.758916420454543	7.0953097037037	2.94077215586303	0.00642312924009493	0.0838072068962495	-2.44732
Clmn	-0.926216	7.74367107407407	-2.93737	0.00647732560588866	0.0842098995376519	-2.45483
Zc3h7a	0.603342357954546	8.95016666666667	2.9363433632515	0.00649369609366225	0.0843619481714437	-2.45709
Hmga1	0.520129630681819	8.79636414814815	2.93431632740405	0.00652623844908759	0.0845412583013536	-2.46156
Rcan2	0.748974653409091	7.01348974074074	2.93365852851215	0.00653683199099736	0.0845742888022095	-2.46301
Gm5512	-0.528996	8.21337562962963	-2.93358	0.00653816197722816	0.0845742888022095	-2.46319
Il33	0.824760829545453	7.4420737037037	2.92488693437025	0.00667965896310198	0.0857286244588729	-2.48232
Pxmp2	-0.900489	8.75520922222222	-2.91626	0.00682307797183429	0.086889514468419	-2.5013
Insig1	-0.832665	8.97707025925926	-2.91218	0.00689184033510053	0.0875181272673393	-2.51026
Rdh9	-1.09419	9.40309655555556	-2.91036	0.00692276683190129	0.0877872997060146	-2.51426
Cyp2a12	-1.28542	10.997450037037	-2.90895	0.00694682438854647	0.0879687340991727	-2.51735
Gna13	0.814413738636363	8.30186618518518	2.90720605207402	0.00697657586797101	0.08801606263843	-2.52117
Bhmt2	-1.52041	9.52116251851852	-2.90674	0.00698449401110011	0.08801606263843	-2.52218
Lrtm1	-1.04653	7.06535759259259	-2.9061	0.0069955567352133	0.08801606263843	-2.5236
Trmt61a	0.821804596590908	8.77401040740741	2.90604462359966	0.00699651034032634	0.08801606263843	-2.52372
Cacna1d	-1.34109	8.43403696296296	-2.90524	0.00701035661223012	0.08801606263843	-2.52548
Entpd8	-0.742873	6.50800666666667	-2.90505	0.00701360214429043	0.08801606263843	-2.5259
Grb7	-1.40019	9.28493181481481	-2.90446	0.00702372569683232	0.08801606263843	-2.52718
Fam71f2	0.552378823863634	5.76167596296296	2.90260171522986	0.00705592038151391	0.0882968677423152	-2.53127
Slc6a8	0.782908744318182	7.57347074074074	2.89845021997159	0.00712819166588402	0.0888765600068075	-2.54036
Il19	0.556150556818181	5.74001551851852	2.89751601090396	0.00714455096495951	0.0889740663648684	-2.54241
Nr1h4	-1.17854	9.43485611111111	-2.894	0.0072065157739929	0.0894963735088926	-2.55011
Barx2	0.941555124999999	5.95474459259259	2.89363260367946	0.0072129357589943	0.0894963735088926	-2.55091
Cebpb	0.561157011363639	12.0404528518519	2.89273031094043	0.00722891294791396	0.0895303597426956	-2.55288
AI607873	0.642638454545457	8.80440933333333	2.88773395607316	0.00731799173728682	0.0900771902451164	-2.56381
Hdhd3	-0.947657	7.08694562962963	-2.88124	0.00743523009974959	0.0911875361807287	-2.57799
Rassf1	0.560329761363636	6.14984862962963	2.88106439696028	0.00743851777545207	0.0911875361807287	-2.57838
Snap47	-0.530813	7.51100314814815	-2.88068	0.00744547315668611	0.0912108371435173	-2.57921
Eya3	0.553287232954544	7.08634537037037	2.88006708853734	0.0074567004473387	0.0912864040517143	-2.58056
Sdc2	-0.851853	9.38321844444445	-2.87592	0.00753267929682578	0.0917827965981718	-2.5896
Cyp2c70	-1.46434	11.5438252962963	-2.87529	0.00754446709385532	0.0918622865780157	-2.59099
Gckr	-0.917102	8.3036597037037	-2.87448	0.00755937822856184	0.0919197979342307	-2.59275
Srprb	0.696253	8.48162948148148	2.87240587992459	0.00759778299441512	0.0922753938796382	-2.59727
Ass1	-1.08707	11.4754247037037	-2.87083	0.00762718182649896	0.092374935759758	-2.60071
Acaa1b	-1.45567	10.5537028148148	-2.87081	0.0076275230968157	0.092374935759758	-2.60075
Mrps16	-0.50056	9.41247081481482	-2.86588	0.00771997439553725	0.0930574067918969	-2.61149
Lrrc3	-1.43494	7.91329207407407	-2.86343	0.00776629861724207	0.0933041668096759	-2.61682
Tek	-0.617776	7.83569937037037	-2.86315	0.00777150294281071	0.0933045712594938	-2.61742
Hhex	-1.07201	9.67494285185185	-2.86207	0.0077921096168272	0.0934897726300844	-2.61978
Rps15a	0.507273460227272	6.85129822222222	2.86095497711182	0.00781335631852815	0.0936257182933385	-2.62221
Tpm4	0.578409982954547	7.33254192592593	2.86013236715045	0.00782906269721311	0.0937461422503056	-2.62399
Surf4	0.583202295454546	10.7599018148148	2.85534254751572	0.00792110928613695	0.0945972316799082	-2.63441
Kng2	-0.95282	9.46979107407407	-2.85247	0.0079767258286295	0.0950583279463939	-2.64064
Anxa2	0.508205823863637	6.36147237037037	2.84555377894388	0.0081124029619281	0.0958030798847701	-2.65566
Ebf3	0.596396749999998	6.2324862962963	2.84528859539683	0.00811764528366936	0.0958030798847701	-2.65623
Vmo1	-0.686249	6.51410796296296	-2.84313	0.00816039580476882	0.0961922280259865	-2.66091
Tbcb	0.662994522727272	10.2730203703704	2.84138477429274	0.00819518880968191	0.0962280927704706	-2.6647
Rpf2	0.586992852272726	7.72077688888889	2.84089597762425	0.00820494702246667	0.0962280927704706	-2.66576
Upb1	-1.04924	9.74520707407407	-2.84079	0.00820698447069849	0.0962280927704706	-2.66598
Ttr	-1.20786	12.6907288148148	-2.8367	0.00828926614417053	0.096933959503295	-2.67486
Mrap	1.01922130681818	9.97923581481481	2.8362474734692	0.00829829706625995	0.096933959503295	-2.67583
Car4	0.824040664772727	5.63870066666667	2.83619203805863	0.00829941631657472	0.096933959503295	-2.67595
Acot3	-1.37273	8.67575748148148	-2.83554	0.00831266257889017	0.0970258707865932	-2.67737
Abca8a	-1.18028	7.12723340740741	-2.83426	0.00833844097866673	0.097201012571086	-2.68012
Rrp12	0.690039176136363	8.60637874074074	2.83354123188551	0.00835310275405585	0.0973090633937623	-2.68169
Srd5a1	-0.907194	6.68904677777778	-2.82747	0.00847719498507632	0.0984083137764894	-2.69481
Mylk	-0.642128	9.20759348148148	-2.82249	0.00858055599242055	0.0992036762148761	-2.70559
C3	-0.552537	13.8467443333333	-2.82108	0.0086098360534231	0.0992036762148761	-2.70862
Nme3	-0.713782	8.6824982962963	-2.82097	0.00861213136755222	0.0992036762148761	-2.70885
Pipox	-0.949109	8.02762107407407	-2.82006	0.00863122927746176	0.0992673883440392	-2.71082
Slc10a3	0.598099301136362	8.16715385185185	2.81868604080079	0.00866006277623983	0.0994089267158064	-2.71379
Cmtm8	-0.884138	9.62916918518519	-2.81574	0.00872228953707018	0.0999325172675755	-2.72015
Gm11837	-0.646182	6.85646351851852	-2.81447	0.00874905494709305	0.100133512603904	-2.72288
Polr1e	0.582708880681819	7.79589214814815	2.81379519957332	0.00876342539562476	0.100133512603904	-2.72434
Xylb	-0.73446	7.79006762962963	-2.81286	0.00878332782854755	0.100201928821014	-2.72635
Sdr42e1	-0.853381	8.6891847037037	-2.80911	0.00886363098054481	0.100911180469357	-2.73444
Aco1	-0.592751	8.11778237037037	-2.80723	0.00890401162857068	0.101115726770018	-2.73848
Dot1l	0.606586562500001	7.1734267037037	2.80531380573585	0.00894542583745492	0.101330953695464	-2.74261
Atf4	0.570990369318183	10.6725294814815	2.80307423548667	0.0089940739648446	0.101572068477218	-2.74743
Bhmt	-0.974328	7.80474396296296	-2.80278	0.00900048420587818	0.101572068477218	-2.74806
Cldn3	-1.18371	8.39280440740741	-2.79799	0.00910540400691331	0.102332390557562	-2.75836
Pfkp	0.501314573863635	6.76767366666667	2.79509	0.00916947223977778	0.102772128302354	-2.76459
Eef2k	-0.624993	6.47885051851852	-2.79412	0.00919118023700441	0.102951488129575	-2.76669
Abca8b	-0.628451	6.56996092592593	-2.79313	0.00921315863076344	0.103133652290401	-2.76881
2410006H16Rik	0.649661789772727	8.69140303703704	2.79274321649881	0.00922172131124004	0.103165505927667	-2.76963
Serpina1d	-1.58946	13.193844962963	-2.789	0.0093056151342578	0.103590268413129	-2.77767
F10	-1.03626	11.1977764074074	-2.78811	0.00932548970275093	0.103663548881876	-2.77957
Prmt6	0.504607499999997	6.89650666666667	2.78444763655663	0.00940842334870456	0.104348493747618	-2.78743
Snhg5	0.916354028409089	8.44326451851852	2.7825217504034	0.00945227247008052	0.104513637697673	-2.79156
Gm10319	-1.39798	8.10934374074074	-2.77594	0.00960357816670866	0.105700566812207	-2.80565
Aadac	-0.717236	6.32113151851852	-2.77212	0.00969234554788603	0.106253415442825	-2.81382
Ugt1a10	-0.905444	11.5690994074074	-2.77186	0.00969852168965753	0.106253415442825	-2.81438
Hist2h3b	0.754400562500001	9.73406218518519	2.77059069667071	0.00972822606936167	0.106253415442825	-2.81709
Rnase4	-0.791343	12.1700107407407	-2.76807	0.00978756545992721	0.106498484922217	-2.82249
Fgfr3	-0.618907	6.32184	-2.76606	0.00983497778560176	0.10678229491046	-2.82677
Acer3	0.502975926136362	8.03388844444444	2.76454744764167	0.00987086714770799	0.107043147644466	-2.83
Pemt	-0.891846	10.3964607777778	-2.7637	0.00989109711113187	0.107101745707133	-2.83182
Serpina3f	1.84973371590909	10.0852624074074	2.76138313851574	0.00994633561366078	0.107345470184515	-2.83676
Chdh	-0.837001	7.13072492592593	-2.75893	0.0100051682637518	0.107764885732525	-2.84199
Eci3	-0.568981	6.36381877777778	-2.75877	0.0100090855354787	0.107764885732525	-2.84234
Ildr2	-0.590442	8.91408074074074	-2.75741	0.0100419512041205	0.10798987454014	-2.84524
Batf	0.551679670454549	7.02033974074074	2.75635925862056	0.0100672668177086	0.108164078111785	-2.84747
Mmd2	-0.990209	7.74325237037037	-2.75576	0.010081671635625	0.108164078111785	-2.84874
Gadd45g	1.05824906818181	9.27232574074074	2.75371935945575	0.0101313635900292	0.108370157665724	-2.8531
Asgr1	-1.11253	10.9629889259259	-2.75324	0.0101429996354225	0.108430348590758	-2.85412
Mup1	-1.62021	12.9194243703704	-2.7527	0.0101563132638964	0.108444185116574	-2.85528
Slc39a6	0.665793335227272	7.71565092592593	2.74904090492965	0.0102458968943658	0.109206857329492	-2.86306
Aldob	-0.98774	10.6026433703704	-2.74002	0.0104702001402328	0.110552815406964	-2.88225
AU022252	-0.839006	8.15938244444444	-2.73712	0.0105433086914338	0.111005571982325	-2.88841
Cirh1a	0.508929289772725	9.02882	2.73661	0.0105561408435395	0.111005571982325	-2.88949
Slc46a1	-0.884801	8.28226377777778	-2.73482	0.010601519437305	0.11122349898033	-2.89329
Apold1	0.520524801136365	6.55840977777778	2.73360680564732	0.0106323983046102	0.111417902094478	-2.89586
Sox12	-0.563563	6.94917603703704	-2.73256	0.0106590064200346	0.111555924088098	-2.89807
C1rl	-0.928123	8.63891444444444	-2.72642	0.0108169180463845	0.11263201739585	-2.91109
Agxt2	-0.825178	8.3927392962963	-2.72488	0.0108568429579692	0.112857938570328	-2.91435
Tagln2	0.574788522727269	10.0272501481481	2.72476114788473	0.0108600214225809	0.112857938570328	-2.91461
Arrdc4	1.40936680113636	9.97184296296296	2.72099183625941	0.0109583947110003	0.113422354766812	-2.92259
Lox	0.69693452840909	5.78784314814815	2.72030828303864	0.010976323444773	0.113422354766812	-2.92404
F9	-1.28021	10.9704231851852	-2.72014	0.0109808176102865	0.113422354766812	-2.9244
Aldh1b1	-0.829923	8.05031622222222	-2.71816	0.011032948141429	0.11365714258175	-2.92859
Slc27a5	-1.24796	11.1565463333333	-2.71516	0.0111123016709034	0.113977177353909	-2.93493
Tmem87b	0.734610676136365	9.14297548148148	2.71379618930495	0.011148508277721	0.114118477105167	-2.93781
Nup210	-0.507212	9.33655455555555	-2.71067	0.0112320006405584	0.114533249473023	-2.94441
Saa2	1.85761	9.28562592592593	2.7075558618877	0.0113158738142296	0.11503940449452	-2.95099
Elovl2	-0.662244	8.35531644444444	-2.70669	0.0113392550978341	0.11508325921095	-2.95281
Sigirr	-0.68504	7.22969492592593	-2.70274	0.0114466231853531	0.11578156691687	-2.96114
Cycs	0.528525221590911	10.6869562222222	2.70103720579965	0.0114932095603658	0.115927873961319	-2.96473
Ociad2	-0.757056	7.10418748148148	-2.69771	0.0115846005745249	0.116350620460839	-2.97173
Smox	0.720433261363636	7.53364777777778	2.69740474405727	0.0115931513210634	0.116350620460839	-2.97239
Ppp2cb	0.533255965909095	10.5940294444444	2.69696043050045	0.0116054315046892	0.11640912256927	-2.97332
Snx10	0.545243943181818	7.5578647037037	2.69441635047128	0.0116759804245496	0.116865068098168	-2.97868
Gstm6	-0.704081	8.41787196296296	-2.69344	0.0117032175155868	0.116984496283535	-2.98073
Taf1d	0.720110517045454	8.3251607037037	2.69313234970207	0.011711738429436	0.116984496283535	-2.98138
Slc22a26	-1.05381	7.81002	-2.69303	0.0117146569567385	0.116984496283535	-2.9816
Cxcl1	1.35005607386363	11.2824715925926	2.68890804237315	0.0118301035349435	0.117383501315124	-2.99026
Nhp2	0.612061494318182	9.47230892592593	2.68874773819732	0.0118346171747346	0.117383501315124	-2.9906
Apoe	-0.610215	13.2549855925926	-2.6887	0.0118359296971753	0.117383501315124	-2.9907
Sntb2	0.565718647727273	7.34073140740741	2.68805667313349	0.0118540937077712	0.117383501315124	-2.99205
Mpzl2	-0.535394	6.12124288888889	-2.68612	0.0119089448173933	0.117665198057988	-2.99613
Proz	-0.873474	7.5431857037037	-2.68298	0.0119980016201848	0.118179006133315	-3.00271
Ptk6	-0.561549	5.40113666666667	-2.6824	0.0120145258406372	0.118277206107091	-3.00392
Rpe	-0.5	7.15038425925926	-2.6817	0.0120346428999104	0.118410649470492	-3.0054
Fam134b	0.517563460227267	10.5408	2.67894236112199	0.0121137803202074	0.118994646640252	-3.01119
Irf6	-0.68788	7.81800792592593	-2.6752	0.0122218411802411	0.119535568616504	-3.01903
Camk2n1	-0.679808	9.07024496296296	-2.67094	0.0123460619226541	0.120419058705577	-3.02795
Lrrc8a	-0.578666	8.66994037037037	-2.67062	0.012355503686002	0.120419058705577	-3.02862
Masp2	-0.937784	9.88691214814815	-2.66353	0.0125648751330541	0.121944849742005	-3.04345
Msn	0.705617227272726	8.30495081481481	2.65555217955438	0.0128046986783416	0.123304313607687	-3.06012
Onecut2	-1.10598	8.67936240740741	-2.65428	0.0128434245038814	0.123473412452073	-3.06278
Kmo	-0.708664	7.96729774074074	-2.65154	0.0129268032277902	0.124091735415242	-3.06849
Ugt2b35	-0.880056	7.70288318518519	-2.65111	0.0129400447771202	0.124101704828425	-3.06939
Suox	-0.683053	7.89496359259259	-2.65056	0.0129569194733584	0.124101704828425	-3.07054
Lyplal1	-0.54424	7.35750733333333	-2.64716	0.0130612990641298	0.124638361508314	-3.07761
Ebpl	-0.882698	11.1728681111111	-2.64546	0.0131138947121669	0.12500804547335	-3.08115
Apoa5	-0.920479	9.63034688888889	-2.64283	0.0131957712723862	0.125407492835967	-3.08664
Rnf5	-0.588366	9.13732792592593	-2.64137	0.0132414690866759	0.125626871539993	-3.08968
Cfhr1	-1.015	7.64173392592593	-2.63166	0.0135481478602479	0.126974243142531	-3.10985
Aldh1l1	-0.588661	6.92453844444444	-2.63142	0.0135559404558732	0.126974243142531	-3.11035
Ddit4	1.14983315909091	9.0073127037037	2.63060230225266	0.013582030798835	0.127068017955208	-3.11205
Notum	-0.626464	5.92478737037037	-2.63056	0.0135834971812467	0.127068017955208	-3.11214
Ppan	0.586367	9.26032	2.62791399861099	0.0136683566556833	0.127729412662768	-3.11762
Mettl7b	-1.05977	10.0636300740741	-2.62526	0.013754198730662	0.128398611533779	-3.12313
Fads6	-1.1348	9.3640637037037	-2.62197	0.0138608807707238	0.129050554816045	-3.12993
Ngdn	0.515142443181816	10.8287297777778	2.62157007180288	0.0138740967771198	0.129050554816045	-3.13077
Itga2	0.646293102272727	5.84417877777778	2.61933541626754	0.0139472518488414	0.129597404537766	-3.1354
Serpinf2	-1.1916	11.4421408888889	-2.61422	0.0141159894723411	0.130483567749491	-3.14598
Cfhr2	-0.656586	6.91542922222222	-2.61382	0.0141293927061516	0.130483567749491	-3.14681
Pcp4l1	-0.767907	6.35335237037037	-2.61209	0.014186814781631	0.1306272333165	-3.15038
Vwa2	0.578170426136362	5.76182514814815	2.60613792087907	0.0143866518366417	0.131948422983168	-3.16268
Aacs	-0.846293	8.91302788888889	-2.60498	0.014425935884311	0.132006091801416	-3.16507
Ivns1abp	-0.764076	10.0515197037037	-2.60343	0.0144783996555289	0.132386403846515	-3.16826
Gmds	0.609091818181819	7.66935148148148	2.60331858955479	0.0144821701963436	0.132386403846515	-3.16849
Cyp2d26	-1.23071	9.66347059259259	-2.60111	0.0145572954694769	0.132710380651485	-3.17304
Lrg1	0.573470863636361	13.2789162222222	2.59944396656747	0.0146144021759201	0.13292181817766	-3.17648
Cidec	1.39269	6.50221948148148	2.59766080886593	0.0146756329390216	0.133268476262868	-3.18016
Siah1a	0.513677465909095	8.25265337037037	2.5974741084221	0.0146820576786136	0.133268476262868	-3.18054
Pdzk1	-0.811476	7.07232144444444	-2.59502	0.0147667914145386	0.133768449335015	-3.1856
Cfi	-1.16768	11.1066782592593	-2.59306	0.0148346895815257	0.133979966716032	-3.18963
Cldn14	0.765123272727273	7.06033911111111	2.59063201399475	0.0149193158678932	0.134340845726613	-3.19462
Galm	-0.978749	7.81102077777778	-2.58992	0.0149443132961186	0.134376250373505	-3.19609
Mup21	-1.10367	8.15055392592593	-2.58542	0.0151023833655516	0.135341391739119	-3.20533
Nox4	-0.654814	6.02872133333333	-2.5833	0.0151774702909253	0.135784556965665	-3.20968
Eif2ak2	0.749030818181819	9.5032512962963	2.58233247665418	0.015211883881635	0.135957624885638	-3.21167
Dhcr7	-0.79348	8.15265974074074	-2.57937	0.015317666855326	0.136621610187978	-3.21776
Tspan3	0.548852948863635	7.21458755555556	2.57854437829228	0.0153471783360718	0.136692908723798	-3.21944
Clec4f	-0.924799	8.98992603703704	-2.57808	0.0153638554564053	0.136773937696514	-3.2204
Fblim1	0.548652102272728	6.83390844444444	2.5739582227296	0.0155124677818741	0.137554044778338	-3.22884
Arfgap3	0.638813068181819	7.58672107407407	2.56001612084476	0.0160251335302833	0.139915821777731	-3.25736
Eif1a	0.752109892045453	10.7948242962963	2.55841139578284	0.016085136747335	0.14001750728686	-3.26063
Nedd9	0.52296483522727	8.39787981481481	2.5558123983132	0.0161827585296244	0.140595993099216	-3.26594
Ehd4	0.776302738636364	9.22057288888889	2.55259856664553	0.0163042321741839	0.141081991707945	-3.27249
Pcsk9	-0.936669	9.20165044444444	-2.55092	0.016367948174991	0.141388044431648	-3.27591
Cyp2a4	-0.999544	7.93874055555556	-2.54985	0.016408946464187	0.1415389287506	-3.2781
Snrpd1	0.535345840909089	9.47973888888889	2.54877337075039	0.0164499126797061	0.141756769009215	-3.28028
Slc11a2	0.795195306818181	9.08452666666667	2.54207996172489	0.0167077264608658	0.143022259955561	-3.2939
Spp2	-0.945992	9.60815625925926	-2.5416	0.0167264713737691	0.143047002815006	-3.29488
Igfbp1	1.15761988636364	7.49447033333333	2.53955403448422	0.0168059858250786	0.143522959873897	-3.29904
Cadm1	-0.507918	8.55922088888889	-2.53382	0.0170308389509495	0.144662213159999	-3.31067
Afm	-0.810287	7.88098388888889	-2.5337	0.0170355889700747	0.144662213159999	-3.31091
Mmrn2	-0.518251	8.65556651851852	-2.53162	0.017117941721892	0.144952256392089	-3.31513
Steap1	0.504264232954545	5.6556857037037	2.53101433164585	0.0171421504504259	0.145089167391152	-3.31637
Sntg2	-0.627077	6.25337166666667	-2.5307	0.0171547184746944	0.145127470640348	-3.31701
Slc39a14	0.584505693181817	7.47137392592593	2.51484123209082	0.0177958749701901	0.147984591629991	-3.3491
D10Wsu102e	0.726454727272724	8.35742396296296	2.51195476263877	0.0179149384148559	0.14862194782627	-3.35493
Gal3st1	-0.62184	6.08274248148148	-2.51179	0.0179219372939853	0.14862194782627	-3.35527
Cyp2c39	-0.660283	6.6413947037037	-2.51132	0.017941400878322	0.14870016026311	-3.35622
Rars	0.547657340909092	9.58900859259259	2.50653863742263	0.0181403316043242	0.149744869075951	-3.36585
Creld2	1.12595542045455	10.1838212962963	2.50573723554086	0.0181739032549746	0.149884864824505	-3.36746
Tmem120a	0.525244505681822	10.2992771851852	2.50514893250384	0.018198584388282	0.14996399880695	-3.36865
Agtr1a	-0.682328	9.04174192592593	-2.5021	0.0183268544303366	0.150679304487457	-3.37478
Dpyd	-0.705238	7.37434266666667	-2.50112	0.0183683289776049	0.15073055770845	-3.37676
Slc29a1	-0.597544	6.66131651851852	-2.50007	0.0184130304736291	0.150823874450317	-3.37888
Daxx	0.571931369318182	9.20316111111111	2.49024633583503	0.0188341889211376	0.153022484953592	-3.39862
Mug-ps1	-0.721413	7.43538148148148	-2.48937	0.0188720800538784	0.153124782027069	-3.40037
Apoa2	-1.34994	13.0443246666667	-2.48625	0.0190082796666371	0.154020838160964	-3.40665
Mavs	-0.559821	9.22040418518518	-2.48575	0.0190299467690177	0.154058048204093	-3.40764
Kdelr3	0.598509414772725	6.10167051851852	2.48503539997643	0.019061218748714	0.154172878673485	-3.40907
Srpr	0.542744687499997	10.4970394814815	2.48440779488629	0.0190887315052	0.154326236564218	-3.41033
Gm5416	0.606391130681816	5.45686307407407	2.48323968623361	0.0191400360147665	0.154533310911169	-3.41267
Sec14l4	-0.982889	8.39238092592593	-2.48148	0.0192175720445433	0.154919650412744	-3.4162
Arid3a	0.552942323863638	6.93450888888889	2.48136709628528	0.0192225468485382	0.154919650412744	-3.41642
Pycrl	-0.572848	8.26464040740741	-2.47814	0.0193656101226607	0.155519552587189	-3.42289
C8a	-0.943874	8.73972225925926	-2.47447	0.0195291504397169	0.156071072183821	-3.43022
Lepr	-0.636085	4.7552062962963	-2.47233	0.0196252665637792	0.156352289246532	-3.4345
Ppp1r3c	-1.13498	8.39702	-2.46885	0.0197823874502117	0.157296638437516	-3.44145
Cdo1	-0.661339	11.5884118518519	-2.46874	0.019787385383938	0.157296638437516	-3.44167
Eif4ebp1	0.516583624999999	10.6216456296296	2.46574531350579	0.0199237371785975	0.158101951357868	-3.44765
Mfsd7c	-0.62873	6.30005396296296	-2.46261	0.0200672438021892	0.158682477831071	-3.4539
Acsl1	-0.670594	9.59620918518518	-2.45899	0.0202341476101799	0.159443315993754	-3.46111
Slc24a3	0.544764386363637	6.3907817037037	2.45520970605318	0.0204098227847883	0.160259342120786	-3.46864
Aldh1a7	-0.829773	8.56751081481482	-2.45502	0.0204185495678508	0.160259342120786	-3.46901
Bcl9l	-0.574408	8.3786007037037	-2.45416	0.020458814660502	0.160288612828495	-3.47073
Ece1	-0.507782	7.91267925925926	-2.45377	0.020477278714039	0.160288612828495	-3.47151
Ccl12	0.655282909090907	6.34113888888889	2.45176040952458	0.020571315439679	0.160488278041075	-3.4755
Ccnd1	-0.641811	10.1361203333333	-2.44955	0.0206754852772894	0.160953033575793	-3.47989
Esrp2	-0.645219	7.30310896296296	-2.44637	0.0208258896086474	0.161734396372074	-3.4862
Sh3yl1	-0.535053	7.60624962962963	-2.44359	0.0209586883596974	0.162178186728447	-3.49173
Mettl1	0.503099630681815	7.0627882962963	2.44261665398015	0.0210051089987824	0.162398111346627	-3.49365
Zbtb16	0.558223051136363	7.20189548148148	2.4404117879547	0.0211109592577937	0.163000529885433	-3.49802
Odc1	0.511902664772725	10.6676	2.43166404338379	0.0215357548829302	0.164945966410219	-3.51534
Caskin2	0.555668528409094	8.05833796296296	2.43138714337578	0.021549328347656	0.164979902432521	-3.51589
Lhpp	-0.623846	7.44662485185185	-2.43112	0.0215623991955239	0.165009963309258	-3.51641
Hsd3b7	-0.557461	11.8490554814815	-2.43004	0.0216153331018699	0.165274866874255	-3.51855
Ccl2	0.88935440340909	7.20145574074074	2.42935051801955	0.0216494035852839	0.165395210709758	-3.51991
Ebp	-0.569817	10.5264085925926	-2.42296	0.0219659940121448	0.167035972165677	-3.53252
Camta1	0.500558471590909	8.19236133333333	2.42129133472953	0.0220496041774399	0.16738961185608	-3.53582
Hspa5	0.824183142045452	8.32824237037037	2.4202163598535	0.0221034940686636	0.167516820860577	-3.53794
Fkbp4	-0.733367	10.3094197037037	-2.41897	0.0221662553790934	0.167710724660688	-3.5404
C77080	-0.637242	7.9878	-2.41869	0.0221804570824989	0.167747840760139	-3.54096
Efna1	0.590040392045452	9.27471611111111	2.41809793692577	0.022210046508036	0.167901252298915	-3.54212
Syvn1	0.717945880681821	11.6478175925926	2.41651030187299	0.0222902094066428	0.16822535706519	-3.54524
Hist1h3h	0.582248539772726	9.58762044444445	2.41538187944669	0.0223473466495027	0.16845274806108	-3.54747
Asph	-0.507765	7.73764533333333	-2.41444	0.0223950203712126	0.16845274806108	-3.54932
Rdm1	-0.624321	7.66534892592593	-2.40983	0.0226302426515874	0.169515453984182	-3.55838
Pisd-ps1	-0.512586	7.2953517037037	-2.40936	0.0226544346710987	0.169626254622397	-3.55931
Fen1	0.711896250000001	8.60198144444444	2.40867104215877	0.0226899251726957	0.169821526230317	-3.56067
Rdh11	-0.584663	10.0458143333333	-2.40829	0.0227093992070252	0.169844207026943	-3.56141
Cyp3a13	-1.09007	10.0777658148148	-2.40481	0.022888986251201	0.170331268693495	-3.56824
Paqr9	-0.934499	11.0455210740741	-2.40215	0.0230275827446652	0.171001123715014	-3.57348
Stbd1	-0.733395	9.11205503703704	-2.39939	0.0231717865940981	0.171772750582505	-3.57889
Agl	-0.62332	7.99722711111111	-2.39658	0.0233191811566889	0.172245036419341	-3.58439
Gnl2	0.538734448863635	7.81534240740741	2.39632313181889	0.023332845825086	0.172275451274009	-3.58489
Nfe2	-0.648222	7.1380932962963	-2.39441	0.023433689228997	0.172737304794628	-3.58863
Pmvk	-0.601702	8.06898062962963	-2.39071	0.02363037770519	0.173413111739739	-3.59587
Cyp1b1	0.52059297159091	6.73919562962963	2.39070051154174	0.0236310801755622	0.173413111739739	-3.5959
Adssl1	-0.639785	8.25166574074074	-2.38724	0.0238161285256227	0.174344662546466	-3.60266
2810459M11Rik	-0.724856	8.04644992592593	-2.38707	0.0238256546322852	0.174344662546466	-3.603
Lrrc59	0.641767886363636	7.71223725925926	2.38510567614906	0.0239312929062192	0.174763326787829	-3.60683
Gja4	0.53940628409091	8.18504325925926	2.37790480954392	0.0243228074596099	0.177120686282753	-3.62088
Pter	-0.785939	9.15662051851852	-2.37314	0.0245851175282089	0.178311272426258	-3.63016
Ppp1r3d	0.559424846590909	6.44169711111111	2.37279662302398	0.0246040758644154	0.178377078735788	-3.63083
Hmgcr	-0.645265	7.51730322222222	-2.36946	0.0247895085074474	0.179073931551997	-3.63733
Gsta4	-0.824553	7.93340703703704	-2.36298	0.0251527884570612	0.181190446190686	-3.64991
Apoa1	-1.11778	12.6419730740741	-2.35716	0.0254836771036091	0.182910239614906	-3.6612
Abcd2	-0.559522	6.45325814814815	-2.35453	0.0256343115595318	0.183196495877921	-3.66629
Slc6a13	-0.97626	10.3324261851852	-2.35096	0.0258403002530181	0.184376519598937	-3.67321
Plin2	0.684165	10.3996082222222	2.3425	0.0263341367615816	0.186352744259898	-3.68955
Kctd3	0.567053670454546	6.85786925925926	2.33352925718982	0.0268671917283787	0.188425369117215	-3.70684
Cxcl14	0.619197636363635	5.8745792962963	2.33305953693241	0.0268953735760271	0.188522824984263	-3.70774
P2ry6	0.525205488636365	8.32541251851852	2.33021282080748	0.0270667438109184	0.189530225870401	-3.71322
Apol9b	-0.966204	8.83060833333333	-2.32824	0.0271860098940974	0.190003771874674	-3.71701
Zfp707	-0.525283	8.25651977777778	-2.32786	0.0272093167093328	0.190085993039067	-3.71775
Slc17a3	-0.637503	7.08054696296296	-2.3267	0.0272798743066499	0.190284241153265	-3.71998
Nrg4	0.800793312499999	7.87051218518519	2.32472975437442	0.0273996190131448	0.190971852102046	-3.72376
Plekhm2	0.508511812500002	9.14983433333333	2.32368802186075	0.0274632810119325	0.191267813917531	-3.72576
Fdps	-0.809724	11.1248378518519	-2.32213	0.0275584969385348	0.191704303864462	-3.72874
Ikbke	0.797825511363634	8.75092985185185	2.32139824302836	0.0276036855507099	0.191761595316391	-3.73015
Pla2g15	-0.666779	9.39032303703704	-2.31671	0.0278931650908008	0.19299546168079	-3.73914
D10Jhu81e	-0.621463	9.70986851851852	-2.31465	0.028021019701395	0.193365370711886	-3.74308
D16Ertd472e	0.532489999999999	9.09984962962963	2.31432488756768	0.0280415348326318	0.193365370711886	-3.74371
Aim1l	-0.531202	6.92724762962963	-2.31367	0.0280825168345456	0.193365370711886	-3.74496
B3galt1	0.731209352272726	8.22130251851852	2.31148438241794	0.0282191321121602	0.193838690127115	-3.74914
Wwc1	-0.695281	7.35183537037037	-2.30898	0.0283768465960417	0.194256523833677	-3.75394
Ap3m1	-0.505557	7.77879407407407	-2.30474	0.0286450818730781	0.195304255354715	-3.76203
Gys2	-0.694572	7.23014340740741	-2.29931	0.0289920473127787	0.1969450915171	-3.77239
Etnk2	-0.84227	7.24823774074074	-2.29638	0.0291804538881031	0.197569328092585	-3.77796
Hpn	-0.794758	8.56220525925926	-2.29293	0.0294047626904737	0.198506899644444	-3.78454
Cyp17a1	-1.07793	9.5418267037037	-2.28877	0.0296767092823429	0.199819484701447	-3.79246
Cyp4a31	-0.908905	8.77943825925926	-2.27612	0.0305171494606026	0.203373534963632	-3.81644
Srm	0.564528948863636	8.99346203703704	2.27586471197115	0.0305343999728613	0.203373534963632	-3.81692
Pck1	-0.646798	7.42653355555556	-2.27554	0.0305560756097484	0.203373534963632	-3.81753
Bag3	0.607415988636362	10.7929948518519	2.25648513623768	0.0318649940919856	0.208410227760014	-3.8535
Cisd1	-0.831533	9.04154074074074	-2.25386	0.032049084816102	0.208861121353945	-3.85844
Slc45a3	0.508320704545458	8.72264362962963	2.24788013578427	0.0324724157854402	0.210551470660535	-3.86967
Rgs4	0.507376193181818	6.82137155555556	2.2409206679911	0.0329712966102832	0.212792220076023	-3.88272
Psmb9	-0.620574	9.98218281481481	-2.24042	0.0330073515228739	0.212948751601809	-3.88366
Uba5	0.515148528409091	10.2584121111111	2.23816944463381	0.0331704123003603	0.213637741556033	-3.88787
Slc25a45	-0.659114	9.30523785185185	-2.23463	0.0334279729875207	0.214726725403801	-3.89449
Tm6sf2	-0.568512	7.8688417037037	-2.22854	0.0338760979345402	0.216554818559439	-3.90587
Cyp4a12b	0.544589318181818	6.15982777777778	2.22806816760776	0.0339108003076115	0.216677539140355	-3.90675
Slc31a1	-0.562659	10.2762008888889	-2.22767	0.0339405976965561	0.216677539140355	-3.9075
Slc37a1	0.506833710227273	7.02628262962963	2.22406768322606	0.0342081107170792	0.217507173322655	-3.91421
Cenpa	-0.530439	8.80997533333333	-2.22075	0.0344561130609735	0.218536591887089	-3.92038
F5	-0.724528	8.68710662962963	-2.21709	0.0347326693861868	0.219253726800859	-3.9272
Gstm7	-0.543042	7.67331988888889	-2.21535	0.0348643586201973	0.219668764207794	-3.93044
Fga	-1.02852	12.8418707037037	-2.20801	0.0354254319979407	0.221655629425526	-3.94406
Glyctk	-0.595476	7.06471885185185	-2.20452	0.0356949086249363	0.222735756441413	-3.95052
Cldn1	-0.791619	7.33142003703704	-2.20284	0.0358251056681084	0.223226530311124	-3.95363
Tuba8	0.500157659090909	6.25767981481481	2.20015878453982	0.0360343727879043	0.223816444379882	-3.95859
Tdo2	-0.5571	7.00269496296296	-2.19308	0.0365914292783587	0.226434248712933	-3.97167
Hc	-0.966284	10.1391011481481	-2.19264	0.0366267644401588	0.226434248712933	-3.97249
Xkr9	-0.547344	6.4949887037037	-2.17849	0.0377647733459572	0.230380437805205	-3.99853
Timd2	-0.736152	9.44897603703704	-2.17696	0.0378892021442759	0.230671610220465	-4.00133
Ambp	-1.11621	12.9699878888889	-2.16742	0.038676631477377	0.233652432209329	-4.01882
F2	-0.925836	10.9981277037037	-2.15995	0.0393037962357196	0.235705218701748	-4.03248
Ugt1a1	-0.811806	8.58938903703704	-2.15853	0.0394238992364353	0.236033265335592	-4.03507
C8b	-0.911416	9.96974422222222	-2.14806	0.0403197915422262	0.237842168505571	-4.05414
Ddit3	0.599997886363638	7.84110566666667	2.14431840939835	0.04064467223076	0.239136977634191	-4.06095
Oas1g	0.520570806818183	8.60733922222222	2.13922650504928	0.0410902177732041	0.240737980427749	-4.07019
Hdc	0.611440124999996	6.77989588888889	2.12519712182716	0.0423404140631891	0.24521092021228	-4.09557
Ptx3	0.619082477272726	5.72034996296296	2.12317298945758	0.0425235596363776	0.245975421054626	-4.09922
Cdhr5	-0.7758	9.24168948148148	-2.11331	0.0434259561868843	0.249182189153004	-4.11698
Cyp4a14	-0.961414	10.7241700740741	-2.1072	0.0439939772207246	0.250828220836643	-4.12796
Itih1	-1.01705	11.3767212222222	-2.10422	0.0442734177239421	0.251943810415811	-4.1333
Sema4a	-0.54565	10.3380476296296	-2.09254	0.0453822280303077	0.256242104205524	-4.15418
1300017J02Rik	-0.701854	11.0258505925926	-2.08736	0.0458827917177324	0.257357196063727	-4.16342
Ccs	-0.59189	11.1252702962963	-2.08419	0.0461905142351717	0.258371924790351	-4.16906
Fetub	-0.823335	10.4495718148148	-2.08305	0.046302701544014	0.258838986791119	-4.1711
Chac1	0.797250767045456	8.92792344444444	2.0776834496334	0.0468296973930051	0.260574125641929	-4.18063
Agxt	-0.829836	9.75114044444445	-2.07638	0.0469588451659523	0.261085184877751	-4.18295
Apom	-0.936332	11.281213962963	-2.06258	0.0483424188935581	0.265184772646195	-4.20738
Cbs	-0.84898	9.20288496296296	-2.05355	0.0492672328000631	0.267657241785347	-4.2233
Yrdc	0.522476414772727	8.45691592592593	2.05213540181757	0.0494139129288763	0.268014048394381	-4.2258
Dhrs1	-0.550103	10.2808247407407	-2.04937	0.0497015377049787	0.268624743795004	-4.23067
