# Supplementary material for: Multi-omics analysis identifies PPARα as a key inhibitor of hepatocyte ferroptosis in sepsis-associated liver injury
Source: PLoS One. 2026 Feb 19;21(2):e0338591. doi: 10.1371/journal.pone.0338591 (PMC12919794; doi:10.1371/journal.pone.0338591)
Supplement: S3 Table — (XLSX) [file pone.0338591.s003.xlsx]

## Sheet: Supplementary Tab 2
Supplementary Tab 3 The intersection of ferroptosis-related genes with DEGs
Ferroptosis-related genes	DEGs	Intersected genes
RPL8	CD63	CXCL2
IREB2	NCF4	FADS2
ATP5MC3	LGMN	HMOX1
CS	FMO3	CDKN1A
EMC2	CCDC163	SAT2
ACSF2	IFITM6	EIF4A1
NOX1	PANK1	ACVR1B
CYBB	ATP5SL	TNFAIP3
NOX3	SARDH	VEGFA
NOX4	S100A8	ABCB6
NOX5	PON1	PLIN4
DUOX1	KLC4	RPL38
DUOX2	P2RY1	XBP1
G6PD	LRIG3	LTF
PGD	NGP	GABARAPL1
VDAC2	CYP2D22	MTDH
PIK3CA	PLEKHA1	PSAT1
FLT3	GPR84	ALB
SCP2	ATP6V1G1	CAPG
TP53	EXOC3L	CCT3
ACSL4	EHD3	CD44
LPCAT3	GSTK1	SQSTM1
NRAS	CAT	GLS2
KRAS	ALDH1A1	TNF
HRAS	S100A9	CD82
TF	CCL6	CFL1
TFRC	NUPR1	ERH
TFR2	RPL12	HILPDA
SLC38A1	MAP3K8	STAT3
SLC1A5	GPT	SLC2A6
GLS2	SAA3	SIRT3
GOT1	PAH	ARNTL
CARS1	MMADHC	ACADSB
ALOX5	S100A11	ACSF2
KEAP1	FPR2	IL33
HMOX1	SLC10A1	ACO1
ATG5	CXCL2	ATF4
ATG7	SHMT2	DDIT4
NCOA4	CYB5B	NOX4
ALOX12	CD9	SNRPD1
ALOX12B	HPD	SLC11A2
ALOX15	ACY1	SLC39A14
ALOX15B	KCNK5	CDO1
ALOXE3	ARPC1B	ACSL1
PHKG2	DRAM1	HSPA5
ACO1	GNA14	PLIN2
G6PDX	RANBP3L	CISD1
ULK1	GULO	RGS4
ATG3	CAMP	DDIT3
ATG4D	ABAT	CHAC1
BECN1	NARF	CBS
MAP1LC3A	CYP2F2
GABARAPL2	FLNA
GABARAPL1	SLC38A3
ATG16L1	RETNLG
WIPI1	FADS2
WIPI2	KLHL17
SNX4	SCNN1A
ATG13	HMOX1
ULK2	SORD
SAT1	METTL17
EGFR	CEBPE
MAPK3	CSTB
MAPK1	PIGR
BID	GC
ZEB1	EMB
DPP4	CDKN1A
CDKN2A	NUS1
PEBP1	SAT2
SOCS1	IRAK3
CDO1	TIMP1
MYB	SLC5A6
MAPK8	MLXIPL
MAPK9	RBP4
CHAC1	CYP2D13
MAPK14	COL4A2
LINC00472	WDR1
PRKAA2	SLC25A48
PRKAA1	ID1
ELAVL1	SLC37A4
BAP1	AFMID
ABCC1	FMO5
MIR6852	CES1E
ACVR1B	PM20D1
TGFBR1	CD14
EPAS1	NFKBIZ
HILPDA	IGFBP4
HIF1A	F8
IFNG	CTLA2B
ANO6	DDAH1
LPIN1	MPV17L
HMGB1	SULT1A1
TNFAIP3	EMILIN2
TLR4	HN1
ATF3	EEF1B2
ATM	RMND1
YY1AP1	FGGY
EGLN2	ITGAM
MIOX	ZFP148
TAZ	CXCL13
MTDH	MS4A8A
IDH1	MS4A6D
SIRT1	TNFRSF12A
FBXW7	ENPP5
PANX1	FLOT1
DNAJB6	EIF4A1
BACH1	SLC25A10
LONP1	UBE2F
SLC7A11	BCL7A
GPX4	CLEC4D
AKR1C1	CD93
AKR1C2	ACVR1B
AKR1C3	CLEC4A1
RB1	ABCB11
HSPB1	MTX3
HSF1	GSTZ1
GCLC	ARF6
NFE2L2	ALOX5AP
SQSTM1	TAB2
NQO1	OLFML1
FTH1	DCAF11
MUC1	LGALS3
SLC3A2	CYP4V3
MT1G	TPRKB
SLC40A1	GHR
CISD1	SELENBP2
FANCD2	DCLK3
FTMT	DMGDH
HSPA5	D130020L05RIK
ATF4	CAR3
HELLS	AKIRIN1
SCD	AKR1C6
FADS2	IL1R2
SRC	ICAM1
STAT3	FCGR3
PML	ALDH4A1
MTOR	TNFAIP3
NFS1	PEX1
TP63	HMGCS2
CDKN1A	TEF
MIR137	PECR
ENPP2	GSTA3
FH	FIGN
CISD2	SLPI
MIR9-1	BMPER
MIR9-2	DNASE1L3
MIR9-3	BC048644
CBS	CLEC4E
ISCU	1700067K01RIK
ACSL3	UGT2B36
OTUB1	SOD2
CD44	CYP3A25
LINC00336	VEGFA
BRD4	GPLD1
PRDX6	FST
MIR17	WNT2
SESN2	CLCN2
NF2	FAH
ARNTL	PCDH12
JUN	GNL3
CA9	TLCD2
TMBIM4	CAPN10
PLIN2	EPHX2
MIR212	WDR75
Fer1HCH	TRIM47
AIFM2	ALDH6A1
LAMP2	IL1B
ZFP36	GPAT2
PROM2	SERPINA3C
CHMP5	RPS9
CHMP6	PLEK
CAV1	KEG1
GCH1	CES1F
PTGS2	FOSL2
DUSP1	ASGR2
NOS2	PCYT2
NCF2	CCDC141
MT3	UGT2B1
UBC	HRG
ALB	AOX3
TXNRD1	PTPRB
SRXN1	INMT
GPX2	EMP1
BNIP3	DDX28
OXSR1	PRMT1
SELENOS	PRKX
ANGPTL7	GSTT2
DDIT4	MCEE
LOC284561	SLC22A1
ASNS	FBXO21
TSC22D3	C8G
DDIT3	IER3
JDP2	SLC38A4
SLC1A4	ZMYM3
PCK2	SPATA2L
TXNIP	GCGR
VLDLR	DCT
GPT2	ATP5K
PSAT1	NDRG2
LURAP1L	ABCB6
SLC7A5	SPSB4
HERPUD1	DBP
XBP1	POLR2D
ZNF419	PLIN4
KLHL24	SLCO1B2
TRIB3	STFA1
ZFP69B	ADAMTS4
ATP6V1G2	MARVELD1
VEGFA	RWDD1
GDF15	NARS2
TUBE1	CYP2B13
ARRDC3	ADH1
CEBPG	PDK2
SNORA16A	HSPBAP1
RGS4	CWF19L1
BLOC1S5-TXNDC5	BCL3
LOC390705	AGMAT
EIF2S1	CMBL
KIM-1	FAM102A
IL6	RPL38
CXCL2	MVP
RELA	FAM171B
HSD17B11	TIAM2
AGPAT3	CASP9
SETD1B	WDR17
FTL	CXCL12
MAFG	CYP2D40
IL33	DOK3
HAMP	CTTNBP2NL
STEAP3	PBLD2
DRD5	SC5D
DRD4	APLP2
MAP3K5	SLAMF9
SLC2A1	CYP2B9
SLC2A3	GCHFR
SLC2A6	COLEC11
SLC2A8	CUX2
SLC2A12	SMARCD2
GLUT13	TNFRSF1A
SLC2A14	DHRS7
EIF2AK4	CYP7B1
TFAP2C	IL17RA
SP1	PLEKHA6
HBA1	HGD
NNMT	SBNO2
PLIN4	XBP1
HIC1	LSM6
STMN1	MAK16
RRM2	LTF
CAPG	KIF22
HNF4A	SPCS3
NGB	NUDT16
YWHAE	SLC26A1
GABPB1	CSRP1
AURKA	GM2A
MIR4715	FN3K
RIPK1	CORO1A
PRDX1	CTDSPL
MIR30B	SAV1
MAP1LC3B	AARD
VDAC3	CAR13
ACSL1	TMEM25
PCBP1	N4BP2L1
MIR214	ALAD
MDM2	ABCG8
PARK7	OST4
YAP1	HSD3B2
SIRT3	HMHA1
CTSB	GOT2
PTEN	F7
GSK3B	CHCHD4
SREBF1	FAM46C
WWTR1	SCRN2
AHCY	FXYD5
STYK1	NUDT7
PIR	RHBG
PVT1	TREM3
VDAC1	FBXO28
IDH2	NPR2
DLD	ANGPTL6
HNRNPA1	THBD
MDM4	MTHFD2
MIR424	TMEM205
CP	C130074G19RIK
SLC11A2	PSMD7
GSS	MYD88
PRNP	STARD8
ACSL5	MAGIX
SLC39A14	CYP7A1
SLC39A8	FCF1
GCLM	MGMT
PCBP2	IFRD1
ACSL6	GABARAPL1
SAT2	XKR8
MAP1LC3C	HSD11B1
MAP1LC3B2	STAB2
CD82	MIR17HG
HDDC3	F13A1
POR	AMY1
TFAP2A	IL1RAP
CCL5	ART2B
ABCB10	RPS6KA3
CYB5R1	PLAUR
MIR326	MARCO
MIR324	CBX7
NEDD4	SPHK1
NEDD4L	SELP
ACADSB	TTPAL
ABCB6	LYVE1
FXN	MAP3K6
LTF	SERPIND1
KDM4A	PAWR
DAZAP1	CCL24
GABPB1-AS1	PTPN23
FZD7	SEC14L2
TTBK2	1110038B12RIK
DECR1	PPP2R5E
ITGB8	CYP2C50
MIR4443	IGFALS
MIR761	GM5483
TNF	HAAO
ITGA6	HADH
MYC	PPP1R18
EGLN1	RBM45
G3BP1	MTDH
G0S2	RUNX1
TIGAR	SOX9
PLA2G6	D130043K22RIK
PRC1	MAST3
UCHL1	COL4A1
GSTP1	CYP2G1
MYH9	CRYL1
VIM	RAB17
FASN	ETHE1
SNCA	PSAT1
YWHAG	TEAD1
ALDOA	ALB
ANXA1	APEH
PGK1	MAPRE2
YWHAB	CAPG
TUBA1A	PDILT
ENO2	CYP4F14
GNB3	SUCNR1
HSPA9	NRN1
MYH10	LRAT
RPL5	APOL7A
YWHAZ	CCT3
UBA1	MBL2
DLST	LDHA
HADHA	ELL3
GPI	EXOC6B
LDHB	IZUMO4
PRDX2	ST5
CKB	PLA2G7
DPYSL2	ZSWIM4
CFL1	TBC1D15
EIF4A1	SULT2A1
HSP90B1	TMEM128
PDIA3	MAPKAPK2
RPL10	NIT2
SMC3	CYP1A2
VAPB	AKR7A5
XRCC6	PHLDA1
TUBB4A	CD1D1
CCT5	SLC16A6
EWSR1	ABCC6
HP	LTV1
RPSA	NOC3L
RUVBL1	BDH2
RPA2	ISG20L2
RPL15	DUSP8
VAPA	UOX
XRCC5	SEPP1
ACTC1	GPRC5B
CBX3	AMY2A5
HNRNPD	CD44
FSCN1	IL17RC
LRPPRC	OAF
RPL13A	RNF186
PTBP1	MIA3
TRIM28	SLC10A6
DUT	IMPDH1
BANF1	C330021F23RIK
KHDRBS1	TOB1
RPL26	PHC2
RPS13	ZFP763
RPL7	ACBD4
CNBP	ETS2
CCT3	VKORC1
MAP4	C2CD2L
PDIA4	PPARGC1B
PFN2	SLFN1
RPLP0	LACE1
RPLP2	ID3
RPS7	SH3PXD2B
RPS3A	CXXC5
SNRPA	SLC17A4
DHX9	SOCS3
CCT4	1700001C19RIK
HMGN1	COMT
ITIH3	DIO1
KSR2	SPC24
HNRNPM	CDCA4
PDIA6	NQO2
RPL30	FMNL2
SNRPD2	PRSS53
CCT6A	ZDHHC13
CCT8	MBD1
HNRNPL	STT3B
MYL6B	GPR182
PLXNA4	CLEC4G
NOLC1	HES6
SSBP1	STFA2
SLC25A31	PLAC8
RPS4X	ACSM5
RPL34	NGEF
WTAP	2610528J11RIK
ALYREF	HEMK1
HNRNPA3	CYP2D10
NAP1L1	CYP2C54
NACA	BCL2A1D
USP44	BIK
YBX1	STARD4
RUFY1	ARG2
SNRPC	SP5
SNRPD1	BOLA2
ATP5F1A	CTPS
FAM120A	EMP3
MUC16	CSPRS
TBC1D5	THBS1
RACK1	ZFP467
RPL38	SBK1
SNRPF	DDT
WBP11	GAMT
ERH	TPCN1
CNTNAP4	CYP2E1
TEX264	DHCR24
RPL36A	KLKB1
PCBP3	QDPR
YTHDF3	RAB6A
ACTBL2	PTPN11
ATP5F1B	ECHDC3
RUFY3	SEC16B
IGKC	MYBBP1A
SNU13	ATP1B3
KBTBD3	CYP2C37
RTL1	DUSP6
KIAA1614	ASPDH
H2AC1	FOXQ1
SRSF8	FKBP5
ABRAXAS2	SQSTM1
IGHG4	CPS1
H2AC21	PDK3
TUBA4B	HDAC11
IGKV1-5	PCBD1
IGLV3-19	TMEM219
SIAH2	1600014C10RIK
OTUD1	CCL3
UBR2	UROC1
CASP8	A1CF
CFTR	ENC1
TGFB1	1190005I06RIK
MIF	RGN
SF3B1	CCL4
RBM10	MYL12A
SF3B2	LPIN2
GUCY1A1	SQRDL
RNF113A	ABCA6
MIR7-1	ASPA
	SHMT1
	SEPHS2
	DST
	DUSP5
	RPS27A
	CYP8B1
	SLC6A12
	RILP
	GJA1
	SULT1C2
	PLA2G12A
	TCEA3
	IYD
	PBLD1
	RLF
	AATK
	TOR3A
	NPY
	ZWINT
	DHDH
	LARS
	ZRANB3
	RLIM
	EEF1E1
	PTK2B
	CAR1
	BRAP
	GRK5
	AKR1C19
	CH25H
	APAF1
	1110028F11RIK
	HJURP
	HAMP2
	NCALD
	SSR3
	MMP15
	GLS2
	AMDHD1
	GNE
	SERTAD1
	RCAN1
	CYHR1
	LNX2
	RAB31
	CCNL1
	GPX3
	SLC15A3
	NFKBIB
	TGM2
	PDZK1IP1
	CYP2C67
	LDB2
	SDSL
	HOMER2
	EEPD1
	IDI1
	SNRK
	SLCO2B1
	PPP1R15A
	GANC
	MFSD7B
	POLG2
	TMEM173
	SLC46A3
	ACOT4
	JMJD8
	CHMP4B
	SERPINA6
	SLC25A23
	ZFP330
	SLC2A2
	CES1D
	SLC27A2
	GNMT
	CES1G
	ARHGAP42
	SNAI2
	BDH1
	FAHD1
	ZFYVE21
	GSTM1
	DLG3
	GSTT1
	ITPRIP
	SYT12
	TMEM126B
	CES3B
	TNF
	PDK4
	CHIC2
	CASP4
	RPP38
	CSNK1D
	S100A6
	MIA2
	PGS1
	HAL
	RDH16
	GLS
	GLYAT
	ANP32A
	CPN2
	ABCD1
	TBL1XR1
	HABP4
	PPRC1
	FCER1G
	TRP63
	PTMS
	CASZ1
	ALDH3A2
	DNMBP
	ENTPD5
	GJB1
	CYB561
	PVR
	RHOB
	CTSJ
	GCNT2
	JUNB
	CYP27A1
	LGALS3BP
	WARS
	CD59A
	TLE2
	EIF1AD
	CYP4F15
	CDKN1C
	PTPN1
	ABHD14B
	KCTD2
	ANO10
	KLHL3
	CD82
	PLG
	IFITM2
	PIM1
	CLEC9A
	NID1
	AGFG1
	CD83
	ZMAT1
	TRIP10
	AKR1C14
	TM7SF2
	GRHL1
	PPCDC
	MPND
	APOC4
	CTSE
	HEATR1
	UCK2
	CFL1
	DAAM1
	SLC19A2
	KCNE4
	ERH
	SLC13A2
	NR1I3
	BCAP29
	CYP2A5
	MGLL
	PF4
	H2-DMB2
	AZGP1
	TMED4
	DCXR
	SLFN2
	SERPINC1
	HIBADH
	IFITM5
	TGIF1
	OCLN
	ACAT2
	BCO2
	SLC17A8
	NLRP6
	0610030E20RIK
	TTC36
	RELB
	SYT1
	ABCG5
	UGP2
	SDPR
	1810032O08RIK
	SEMA3F
	MUP20
	CYTIP
	8030462N17RIK
	CD59B
	TBRG1
	NTHL1
	SLCO1A4
	VPS37C
	STK19
	FTCD
	MORF4L2
	CYP2C44
	CCDC120
	PNPLA2
	ANXA7
	ACSM3
	3010026O09RIK
	ANPEP
	NEU2
	NAGLU
	TLR5
	TTC38
	SULT1D1
	AA467197
	ARHGEF19
	CBR1
	MATR3
	DLEU2
	FCGR4
	GAR1
	NGF
	VWCE
	TK1
	CES3A
	CBX8
	PAQR7
	FAM107B
	IL10
	EIF6
	CCL7
	TMPRSS6
	HPGD
	KLF2
	SNX33
	PPP1R3B
	3110043O21RIK
	ADRB2
	ITPKC
	RHOC
	TMEM204
	RXRG
	MPHOSPH6
	APOH
	NAT1
	STARD10
	TMEM19
	MAML1
	PLSCR1
	NCOA5
	NAPSA
	KLB
	ODF3B
	IDE
	HPS4
	GDPD1
	GORASP2
	PDXK
	CLIC4
	REPIN1
	F13B
	HILPDA
	WDR92
	NOP56
	BC021891
	1810055G02RIK
	PRODH2
	LDLR
	TUBB6
	RAB3IP
	STARD13
	SPSB1
	ABCB1B
	KYNU
	H3F3B
	H2-AB1
	TPPP
	DSG1C
	TST
	PRKD3
	CIRBP
	PLEKHB1
	ZFP277
	MRPS18B
	PRELP
	TSPAN12
	DDX21
	SF3B4
	1110017D15RIK
	SLC22A28
	ABCC2
	PROC
	VMP1
	TMEM154
	ANKRD2
	USO1
	RELL1
	MT2
	PRSS8
	STAT3
	FAM73B
	RDH7
	AQP9
	SRSF7
	SLC2A6
	6330416G13RIK
	RASSF7
	UGT2B5
	PGRMC1
	CYTH3
	LY6C1
	OAT
	ADH4
	HAO1
	LCN2
	RTN4RL1
	SIRT3
	MUP3
	UPP2
	TLR2
	ABHD15
	CLEC2D
	UGT3A2
	UBE2H
	MCOLN2
	CTSL
	AHSG
	BCL2A1B
	ARNTL
	UGT2B34
	MFN2
	PPBP
	ADORA2B
	PRKRA
	FBXO3
	5830473C10RIK
	0610005C13RIK
	ARHGEF15
	PCGF5
	HGFAC
	GPHN
	AKAP2
	TMEM119
	CYP3A11
	SERPINA1C
	ZC3H12A
	ACADSB
	GLUD1
	CEP170
	GSTM4
	NOC4L
	ALKBH7
	AQP11
	RRP15
	QTRT1
	SULT2A2
	TBRG4
	TRAF3IP2
	NR5A2
	ATP2A2
	FGD2
	CES2E
	FAM134A
	CMAH
	MERTK
	ALDH16A1
	LIPA
	EIF4EBP2
	TMEM97
	TXNL4B
	SELE
	MET
	SLC30A7
	ACSF2
	THRSP
	ENPP4
	PGPEP1
	TBK1
	ARID5A
	ASPG
	NR1I2
	TMEM189
	LAMA1
	GFPT2
	APOB
	PICALM
	SGK1
	ABCB4
	PRKAG2
	IBTK
	CLMN
	ZC3H7A
	HMGA1
	RCAN2
	GM5512
	IL33
	PXMP2
	INSIG1
	RDH9
	CYP2A12
	GNA13
	BHMT2
	LRTM1
	TRMT61A
	CACNA1D
	ENTPD8
	GRB7
	FAM71F2
	SLC6A8
	IL19
	NR1H4
	BARX2
	CEBPB
	AI607873
	HDHD3
	RASSF1
	SNAP47
	EYA3
	SDC2
	CYP2C70
	GCKR
	SRPRB
	ASS1
	ACAA1B
	MRPS16
	LRRC3
	TEK
	HHEX
	RPS15A
	TPM4
	SURF4
	KNG2
	ANXA2
	EBF3
	VMO1
	TBCB
	RPF2
	UPB1
	TTR
	MRAP
	CAR4
	ACOT3
	ABCA8A
	RRP12
	SRD5A1
	MYLK
	C3
	NME3
	PIPOX
	SLC10A3
	CMTM8
	GM11837
	POLR1E
	XYLB
	SDR42E1
	ACO1
	DOT1L
	ATF4
	BHMT
	CLDN3
	PFKP
	EEF2K
	ABCA8B
	2410006H16RIK
	SERPINA1D
	F10
	PRMT6
	SNHG5
	GM10319
	AADAC
	UGT1A10
	HIST2H3B
	RNASE4
	FGFR3
	ACER3
	PEMT
	SERPINA3F
	CHDH
	ECI3
	ILDR2
	BATF
	MMD2
	GADD45G
	ASGR1
	MUP1
	SLC39A6
	ALDOB
	AU022252
	CIRH1A
	SLC46A1
	APOLD1
	SOX12
	C1RL
	AGXT2
	TAGLN2
	ARRDC4
	LOX
	F9
	ALDH1B1
	SLC27A5
	TMEM87B
	NUP210
	SAA2
	ELOVL2
	SIGIRR
	CYCS
	OCIAD2
	SMOX
	PPP2CB
	SNX10
	GSTM6
	TAF1D
	SLC22A26
	CXCL1
	NHP2
	APOE
	SNTB2
	MPZL2
	PROZ
	PTK6
	RPE
	FAM134B
	IRF6
	CAMK2N1
	LRRC8A
	MASP2
	MSN
	ONECUT2
	KMO
	UGT2B35
	SUOX
	LYPLAL1
	EBPL
	APOA5
	RNF5
	CFHR1
	ALDH1L1
	DDIT4
	NOTUM
	PPAN
	METTL7B
	FADS6
	NGDN
	ITGA2
	SERPINF2
	CFHR2
	PCP4L1
	VWA2
	AACS
	IVNS1ABP
	GMDS
	CYP2D26
	LRG1
	CIDEC
	SIAH1A
	PDZK1
	CFI
	CLDN14
	GALM
	MUP21
	NOX4
	EIF2AK2
	DHCR7
	TSPAN3
	CLEC4F
	FBLIM1
	ARFGAP3
	EIF1A
	NEDD9
	EHD4
	PCSK9
	CYP2A4
	SNRPD1
	SLC11A2
	SPP2
	IGFBP1
	CADM1
	AFM
	MMRN2
	STEAP1
	SNTG2
	SLC39A14
	D10WSU102E
	GAL3ST1
	CYP2C39
	RARS
	CRELD2
	TMEM120A
	AGTR1A
	DPYD
	SLC29A1
	DAXX
	MUG-PS1
	APOA2
	MAVS
	KDELR3
	SRPR
	GM5416
	SEC14L4
	ARID3A
	PYCRL
	C8A
	LEPR
	PPP1R3C
	CDO1
	EIF4EBP1
	MFSD7C
	ACSL1
	SLC24A3
	ALDH1A7
	BCL9L
	ECE1
	CCL12
	CCND1
	ESRP2
	SH3YL1
	METTL1
	ZBTB16
	ODC1
	CASKIN2
	LHPP
	HSD3B7
	CCL2
	EBP
	CAMTA1
	HSPA5
	FKBP4
	C77080
	EFNA1
	SYVN1
	HIST1H3H
	ASPH
	RDM1
	PISD-PS1
	FEN1
	RDH11
	CYP3A13
	PAQR9
	STBD1
	AGL
	GNL2
	NFE2
	PMVK
	CYP1B1
	ADSSL1
	2810459M11RIK
	LRRC59
	GJA4
	PTER
	PPP1R3D
	HMGCR
	GSTA4
	APOA1
	ABCD2
	SLC6A13
	PLIN2
	KCTD3
	CXCL14
	P2RY6
	APOL9B
	ZFP707
	SLC17A3
	NRG4
	PLEKHM2
	FDPS
	IKBKE
	PLA2G15
	D10JHU81E
	D16ERTD472E
	AIM1L
	B3GALT1
	WWC1
	AP3M1
	GYS2
	ETNK2
	HPN
	CYP17A1
	CYP4A31
	SRM
	PCK1
	BAG3
	CISD1
	SLC45A3
	RGS4
	PSMB9
	UBA5
	SLC25A45
	TM6SF2
	CYP4A12B
	SLC31A1
	SLC37A1
	CENPA
	F5
	GSTM7
	FGA
	GLYCTK
	CLDN1
	TUBA8
	TDO2
	HC
	XKR9
	TIMD2
	AMBP
	F2
	UGT1A1
	C8B
	DDIT3
	OAS1G
	HDC
	PTX3
	CDHR5
	CYP4A14
	ITIH1
	SEMA4A
	1300017J02RIK
	CCS
	FETUB
	CHAC1
	AGXT
	APOM
	CBS
	YRDC
	DHRS1
