# Supplementary material for: Multi-omics analysis identifies PPARα as a key inhibitor of hepatocyte ferroptosis in sepsis-associated liver injury
Source: PLoS One. 2026 Feb 19;21(2):e0338591. doi: 10.1371/journal.pone.0338591 (PMC12919794; doi:10.1371/journal.pone.0338591)
Supplement: S4 Table — (XLSX) [file pone.0338591.s004.xlsx]

## Sheet: Supplementary Tab 3
Supplementary Tab 4 GO enrichment analysis of 51 FRDEGs
Category	Term	Count	%	PValue	Genes	List Total	Pop Hits	Pop Total	Fold Enrichment	Bonferroni	Benjamini	FDR
GOTERM_BP_DIRECT	GO:0043066~negative regulation of apoptotic process	10	20	2.9152039620364002E-6	CDKN1A, XBP1, HSPA5, CBS, CFL1, TNF, CD44, LTF, MTDH, VEGFA	48	506	19416	7.99407114624506	0.0026580462196019727	0.002658666013377197	0.002614937953946651
GOTERM_CC_DIRECT	GO:0005783~endoplasmic reticulum	13	26	1.5255455328353994E-5	XBP1, GABARAPL1, ABCB6, HSPA5, ACSL1, MTDH, VEGFA, ALB, NOX4, HMOX1, ACO1, PLIN2, SQSTM1	50	1185	20666	4.53431223628692	0.0025140039153056515	0.002517150129178409	0.002395106486551577
GOTERM_BP_DIRECT	GO:0006879~intracellular iron ion homeostasis	5	10	2.1907683628239686E-5	ABCB6, SLC11A2, CISD1, HMOX1, ACO1	48	68	19416	29.74264705882353	0.01980322264203571	0.009989903734477296	0.0098255961072655
GOTERM_MF_DIRECT	GO:0042802~identical protein binding	15	30	7.519115218127404E-5	XBP1, STAT3, CISD1, TNFAIP3, SAT2, ACADSB, TNF, VEGFA, CBS, PSAT1, DDIT3, ALB, HMOX1, SQSTM1, ATF4	49	1777	19208	3.308947664603264	0.018770481287232244	0.015037980480000634	0.014621909873834608
GOTERM_BP_DIRECT	GO:0070059~intrinsic apoptotic signaling pathway in response to endoplasmic reticulum stress	4	8	8.974280252404072E-5	XBP1, DDIT3, CHAC1, ATF4	48	36	19416	44.94444444444444	0.07867170884120167	0.02728181196730838	0.026833097954688176
GOTERM_CC_DIRECT	GO:0005829~cytosol	27	54	9.594701880152396E-5	EIF4A1, CDKN1A, ABCB6, HILPDA, TNFAIP3, ACVR1B, SNRPD1, CBS, CFL1, HMOX1, RPL38, CHAC1, CCT3, XBP1, GABARAPL1, HSPA5, STAT3, PSAT1, DDIT3, DDIT4, PLIN4, ACO1, PLIN2, CDO1, SQSTM1, CD44, ATF4	50	5576	20666	2.0013701578192253	0.01570735002106327	0.006974007240153831	0.006635873555782736
GOTERM_MF_DIRECT	GO:0031625~ubiquitin protein ligase binding	7	14.000000000000002	1.1887731604743584E-4	CDKN1A, XBP1, GABARAPL1, HSPA5, CBS, ACVR1B, SQSTM1	49	311	19208	8.82315112540193	0.0295145457652366	0.015037980480000634	0.014621909873834608
GOTERM_CC_DIRECT	GO:0005739~mitochondrion	14	28.000000000000004	1.2680013163916056E-4	GABARAPL1, ABCB6, HSPA5, ACSL1, GLS2, SLC11A2, CISD1, ACADSB, ACSF2, SIRT3, DDIT4, NOX4, ACO1, SQSTM1	50	1711	20666	3.381928696668615	0.020705973745822837	0.006974007240153831	0.006635873555782736
GOTERM_BP_DIRECT	GO:0043123~positive regulation of canonical NF-kappaB signal transduction	6	12	2.105688991366076E-4	STAT3, HMOX1, TNF, LTF, MTDH, VEGFA	48	226	19416	10.738938053097344	0.17491564437023832	0.04388014529386412	0.043158432377846626
GOTERM_BP_DIRECT	GO:0042149~cellular response to glucose starvation	4	8	2.40570972005834E-4	XBP1, HSPA5, PLIN2, ATF4	48	50	19416	32.36	0.19721449785868916	0.04388014529386412	0.043158432377846626
GOTERM_BP_DIRECT	GO:0030968~endoplasmic reticulum unfolded protein response	4	8	3.192913774683102E-4	XBP1, HSPA5, DDIT3, ATF4	48	55	19416	29.418181818181814	0.25290249705426227	0.048532289375183155	0.047734060931512376
GOTERM_BP_DIRECT	GO:2000347~positive regulation of hepatocyte proliferation	3	6	3.7272705394577336E-4	XBP1, TNFAIP3, TNF	48	12	19416	101.12500000000001	0.28848817052715303	0.04856101045693504	0.04776230962705124
GOTERM_MF_DIRECT	GO:0030170~pyridoxal phosphate binding	4	8	4.1032862855006633E-4	PSAT1, CBS, ALB, CISD1	49	58	19208	27.034482758620687	0.09825547862744921	0.03460438100772226	0.03364694754110544
GOTERM_CC_DIRECT	GO:0070062~extracellular exosome	15	30	5.143155466309801E-4	CCT3, EIF4A1, ABCB6, HSPA5, CD82, TNFAIP3, SAT2, CAPG, PSAT1, CFL1, ALB, ACO1, SQSTM1, CD44, LTF	50	2242	20666	2.7652988403211416	0.08138106610748319	0.02121551629852793	0.02018688520526597
GOTERM_BP_DIRECT	GO:0006954~inflammatory response	7	14.000000000000002	5.269263708098744E-4	STAT3, TNFAIP3, NOX4, CDO1, TNF, CXCL2, CD44	48	424	19416	6.678066037735849	0.381965234934746	0.06006960627232568	0.05908161932705717
GOTERM_BP_DIRECT	GO:0045766~positive regulation of angiogenesis	5	10	6.595622540818475E-4	XBP1, STAT3, HMOX1, MTDH, VEGFA	48	164	19416	12.332317073170733	0.45249244212622175	0.06683564174696055	0.0657363713234908
GOTERM_CC_DIRECT	GO:0005737~cytoplasm	26	52	7.165624931054681E-4	EIF4A1, CDKN1A, TNFAIP3, SAT2, CAPG, MTDH, RGS4, CBS, CFL1, RPL38, CHAC1, CCT3, IL33, XBP1, HSPA5, SLC11A2, STAT3, VEGFA, PSAT1, DDIT3, DDIT4, ALB, ACO1, SQSTM1, ATF4, LTF	50	5887	20666	1.8254323084763038	0.11154847596691653	0.023646562272480447	0.022500062283511698
GOTERM_BP_DIRECT	GO:2000573~positive regulation of DNA biosynthetic process	3	6	7.621387345451065E-4	NOX4, TNF, VEGFA	48	17	19416	71.38235294117646	0.5014732150627753	0.06950705259051371	0.06836384448869605
GOTERM_CC_DIRECT	GO:0009986~cell surface	8	16	9.179948765483654E-4	HSPA5, HILPDA, SLC11A2, ACVR1B, TNF, CD44, LTF, VEGFA	50	665	20666	4.97227067669173	0.14061539474199147	0.025244859105080047	0.024020865936348893
GOTERM_CC_DIRECT	GO:0032991~protein-containing complex	8	16	0.0011570392564900693	RGS4, CDKN1A, HSPA5, ALB, TNF, SIRT3, ATF4, LTF	50	692	20666	4.778265895953758	0.1738855936913397	0.02727306818869449	0.025950737609848697
GOTERM_BP_DIRECT	GO:0051897~positive regulation of phosphatidylinositol 3-kinase/protein kinase B signal transduction	5	10	0.0012794815544282473	XBP1, NOX4, TNF, MTDH, VEGFA	48	196	19416	10.318877551020408	0.689296010128633	0.1060806525125965	0.10433590493837616
GOTERM_BP_DIRECT	GO:0001934~positive regulation of protein phosphorylation	5	10	0.0014558031883681083	CDKN1A, XBP1, TNF, SQSTM1, VEGFA	48	203	19416	9.96305418719212	0.7355536120168022	0.11064104231597623	0.1088212883305161
GOTERM_BP_DIRECT	GO:0034976~response to endoplasmic reticulum stress	4	8	0.0016713081103324316	XBP1, HSPA5, DDIT3, ATF4	48	97	19416	16.680412371134018	0.7828530260488938	0.11724869204793675	0.11532025961293778
GOTERM_BP_DIRECT	GO:0000122~negative regulation of transcription by RNA polymerase II	9	18	0.0019324601550859755	IL33, XBP1, DDIT3, STAT3, TNF, SQSTM1, ATF4, MTDH, VEGFA	48	958	19416	3.8001043841336117	0.828991681190853	0.12065665295533429	0.11867216853172681
GOTERM_BP_DIRECT	GO:0032755~positive regulation of interleukin-6 production	4	8	0.001984484423607472	IL33, XBP1, STAT3, TNF	48	103	19416	15.70873786407767	0.8369395746486671	0.12065665295533429	0.11867216853172681
GOTERM_CC_DIRECT	GO:0005741~mitochondrial outer membrane	5	10	0.002007024900029222	ABCB6, ACSL1, SLC11A2, CISD1, HMOX1	50	226	20666	9.14424778761062	0.2821480120608759	0.04139488856310271	0.03938786366307349
GOTERM_BP_DIRECT	GO:0006606~protein import into nucleus	4	8	0.002271623754864093	IL33, CDKN1A, STAT3, SQSTM1	48	108	19416	14.981481481481481	0.8746131758701617	0.1294825540272533	0.12735290675706823
GOTERM_BP_DIRECT	GO:0001935~endothelial cell proliferation	3	6	0.002550215428383009	XBP1, HMOX1, VEGFA	48	31	19416	39.14516129032258	0.9028326603831286	0.13506235490487842	0.13284093459394294
GOTERM_BP_DIRECT	GO:0045944~positive regulation of transcription by RNA polymerase II	10	20	0.0026657043731226006	IL33, EIF4A1, XBP1, HSPA5, DDIT3, STAT3, TNF, SQSTM1, ATF4, VEGFA	48	1246	19416	3.246388443017657	0.9125805734087491	0.13506235490487842	0.13284093459394294
GOTERM_MF_DIRECT	GO:0000976~transcription cis-regulatory region binding	5	10	0.0031431016542066764	XBP1, DDIT3, STAT3, TNF, ATF4	49	243	19208	8.065843621399177	0.5476544935705673	0.19880117962857227	0.19330075173371059
GOTERM_BP_DIRECT	GO:0051092~positive regulation of NF-kappaB transcription factor activity	4	8	0.003208430651975324	STAT3, TNF, LTF, MTDH	48	122	19416	13.262295081967212	0.946816468262537	0.15400467129481554	0.1514716997274666
GOTERM_CC_DIRECT	GO:0090575~RNA polymerase II transcription regulator complex	4	8	0.003322963870478132	XBP1, DDIT3, STAT3, ATF4	50	126	20666	13.121269841269841	0.42258961960403163	0.06092100429209908	0.05796725862945185
GOTERM_BP_DIRECT	GO:2000117~negative regulation of cysteine-type endopeptidase activity	3	6	0.004218957115477766	CD44, LTF, VEGFA	48	40	19416	30.3375	0.978933186364195	0.19238444446578615	0.1892202266291778
GOTERM_CC_DIRECT	GO:1990617~CHOP-ATF4 complex	2	4	0.0047365810690827865	DDIT3, ATF4	50	2	20666	413.32	0.5431465628118073	0.07815358763986598	0.07436432278459974
GOTERM_BP_DIRECT	GO:0071456~cellular response to hypoxia	4	8	0.0049087312545747505	CBS, HILPDA, ATF4, VEGFA	48	142	19416	11.394366197183098	0.9888096941605914	0.21317918591296062	0.20967294930255007
GOTERM_BP_DIRECT	GO:0032722~positive regulation of chemokine production	3	6	0.005313842048636347	IL33, HMOX1, TNF	48	45	19416	26.96666666666667	0.992284112700194	0.22028290674347037	0.21665983261940014
GOTERM_MF_DIRECT	GO:0005515~protein binding	43	86	0.006409863697200747	EIF4A1, CDKN1A, CD82, GLS2, HILPDA, TNFAIP3, SAT2, CAPG, ACVR1B, TNF, CXCL2, SLC2A6, MTDH, FADS2, SNRPD1, CBS, CFL1, HMOX1, RPL38, CHAC1, CCT3, IL33, XBP1, GABARAPL1, HSPA5, SLC11A2, STAT3, SLC39A14, ACSF2, SIRT3, VEGFA, PSAT1, DDIT3, DDIT4, ALB, NOX4, ERH, ACO1, PLIN2, SQSTM1, CD44, ATF4, LTF	49	13670	19208	1.2330651060716897	0.802197211256275	0.24440882300679936	0.23764652355601834
GOTERM_BP_DIRECT	GO:0010629~negative regulation of gene expression	5	10	0.006929612211044797	CDKN1A, STAT3, ACVR1B, TNF, VEGFA	48	314	19416	6.441082802547771	0.9982510832106909	0.26571912713776447	0.26134874675720915
GOTERM_MF_DIRECT	GO:0020037~heme binding	4	8	0.006956227284363013	ABCB6, CBS, HMOX1, NOX4	49	156	19208	10.051282051282051	0.8277993177819989	0.24440882300679936	0.23764652355601834
GOTERM_BP_DIRECT	GO:0033212~iron import into cell	2	4	0.007244859215562005	SLC11A2, SLC39A14	48	3	19416	269.6666666666667	0.9986911855999915	0.26571912713776447	0.26134874675720915
GOTERM_BP_DIRECT	GO:0010628~positive regulation of gene expression	6	12	0.007283967300925561	IL33, STAT3, ACVR1B, TNF, ATF4, VEGFA	48	505	19416	4.805940594059406	0.9987374231792324	0.26571912713776447	0.26134874675720915
GOTERM_MF_DIRECT	GO:0015086~cadmium ion transmembrane transporter activity	2	4	0.007478545907322997	SLC11A2, SLC39A14	49	3	19208	261.3333333333333	0.8491811620193188	0.24440882300679936	0.23764652355601834
GOTERM_MF_DIRECT	GO:0019901~protein kinase binding	6	12	0.007728342229464011	RGS4, CDKN1A, XBP1, STAT3, SQSTM1, ATF4	49	496	19208	4.741935483870967	0.8584506526591899	0.24440882300679936	0.23764652355601834
GOTERM_BP_DIRECT	GO:0097191~extrinsic apoptotic signaling pathway	3	6	0.007849351646954095	IL33, ACVR1B, TNF	48	55	19416	22.063636363636363	0.9992494708981067	0.2753311039239283	0.2708026318199163
GOTERM_CC_DIRECT	GO:0005634~nucleus	24	48	0.008015307589956711	IL33, CDKN1A, XBP1, HSPA5, STAT3, SLC11A2, TNFAIP3, CAPG, MTDH, SIRT3, VEGFA, RGS4, SNRPD1, CBS, DDIT3, CFL1, ALB, NOX4, HMOX1, PLIN2, ERH, SQSTM1, ATF4, LTF	50	6138	20666	1.6161094819159336	0.7349546858990523	0.12022961384935067	0.11440029923847307
GOTERM_BP_DIRECT	GO:0045599~negative regulation of fat cell differentiation	3	6	0.008988638132183303	DDIT3, TNF, VEGFA	48	59	19416	20.56779661016949	0.9997370988189268	0.29331066215468515	0.28848647363240415
GOTERM_BP_DIRECT	GO:0001666~response to hypoxia	4	8	0.009140334016623274	SLC11A2, DDIT4, TNF, VEGFA	48	178	19416	9.089887640449438	0.9997713910318498	0.29331066215468515	0.28848647363240415
GOTERM_BP_DIRECT	GO:0019448~L-cysteine catabolic process	2	4	0.009648377044562012	CBS, CDO1	48	4	19416	202.25	0.9998568674886975	0.29331066215468515	0.28848647363240415
GOTERM_BP_DIRECT	GO:0010749~regulation of nitric oxide mediated signal transduction	2	4	0.009648377044562012	CBS, VEGFA	48	4	19416	202.25	0.9998568674886975	0.29331066215468515	0.28848647363240415
GOTERM_BP_DIRECT	GO:0032757~positive regulation of interleukin-8 production	3	6	0.010827178149445425	DDIT3, STAT3, TNF	48	65	19416	18.66923076923077	0.9999517501371696	0.3177306844833407	0.31250485085696994
GOTERM_MF_DIRECT	GO:0061629~RNA polymerase II-specific DNA-binding transcription factor binding	4	8	0.010905318838257261	DDIT3, STAT3, ATF4, MTDH	49	184	19208	8.521739130434781	0.9369126409318489	0.306560629564343	0.29807871491236515
GOTERM_BP_DIRECT	GO:0043525~positive regulation of neuron apoptotic process	3	6	0.0111484450695909	DDIT3, TNF, ATF4	48	66	19416	18.386363636363637	0.9999641330029868	0.3177306844833407	0.31250485085696994
GOTERM_BP_DIRECT	GO:0001819~positive regulation of cytokine production	3	6	0.011803509495790156	IL33, HILPDA, TNF	48	68	19416	17.845588235294116	0.999980414283217	0.32620608061092793	0.32084084902193244
GOTERM_BP_DIRECT	GO:0071222~cellular response to lipopolysaccharide	4	8	0.012186510941744165	XBP1, TNFAIP3, TNF, CXCL2	48	198	19416	8.171717171717171	0.9999862522537925	0.326885234672667	0.3215088327866034
GOTERM_BP_DIRECT	GO:0010506~regulation of autophagy	3	6	0.013163168647070185	XBP1, DDIT3, CISD1	48	72	19416	16.854166666666668	0.9999944280825478	0.3388228778411342	0.3332501331397998
GOTERM_BP_DIRECT	GO:0070374~positive regulation of ERK1 and ERK2 cascade	4	8	0.013374587283202666	NOX4, TNF, CD44, VEGFA	48	205	19416	7.892682926829267	0.9999954180789388	0.3388228778411342	0.3332501331397998
GOTERM_MF_DIRECT	GO:0019899~enzyme binding	5	10	0.014031492891369863	HSPA5, CBS, HMOX1, SQSTM1, SIRT3	49	374	19208	5.240641711229946	0.9715889738745199	0.3141905759408611	0.3054975560531693
GOTERM_BP_DIRECT	GO:0070574~cadmium ion transmembrane transport	2	4	0.014438339287539	SLC11A2, SLC39A14	48	6	19416	134.83333333333334	0.9999982887635563	0.35010603203234636	0.3443477091370775
GOTERM_BP_DIRECT	GO:0043491~phosphatidylinositol 3-kinase/protein kinase B signal transduction	3	6	0.014587751334681098	XBP1, STAT3, TNF	48	76	19416	15.967105263157896	0.9999985099732842	0.35010603203234636	0.3443477091370775
GOTERM_MF_DIRECT	GO:0015093~ferrous iron transmembrane transporter activity	2	4	0.014902319807471674	SLC11A2, SLC39A14	49	6	19208	130.66666666666666	0.9772604073618497	0.3141905759408611	0.3054975560531693
GOTERM_MF_DIRECT	GO:0005384~manganese ion transmembrane transporter activity	2	4	0.014902319807471674	SLC11A2, SLC39A14	49	6	19208	130.66666666666666	0.9772604073618497	0.3141905759408611	0.3054975560531693
GOTERM_BP_DIRECT	GO:0071333~cellular response to glucose stimulus	3	6	0.01645776342085263	XBP1, NOX4, SLC39A14	48	81	19416	14.981481481481481	0.9999997369596173	0.36533873312401993	0.35932987238184855
GOTERM_BP_DIRECT	GO:0140468~HRI-mediated signaling	2	4	0.016824810078079865	DDIT3, ATF4	48	7	19416	115.57142857142857	0.9999998129225188	0.36533873312401993	0.35932987238184855
GOTERM_BP_DIRECT	GO:1901165~positive regulation of trophoblast cell migration	2	4	0.016824810078079865	ACVR1B, VEGFA	48	7	19416	115.57142857142857	0.9999998129225188	0.36533873312401993	0.35932987238184855
GOTERM_BP_DIRECT	GO:0036500~ATF6-mediated unfolded protein response	2	4	0.016824810078079865	XBP1, DDIT3	48	7	19416	115.57142857142857	0.9999998129225188	0.36533873312401993	0.35932987238184855
GOTERM_BP_DIRECT	GO:0010508~positive regulation of autophagy	3	6	0.017233021946697704	XBP1, SQSTM1, MTDH	48	83	19416	14.620481927710843	0.9999998719566542	0.3655003724508908	0.35948885316715906
GOTERM_CC_DIRECT	GO:0005925~focal adhesion	5	10	0.018891945889506975	HSPA5, CFL1, NOX4, RPL38, CD44	50	431	20666	4.7948955916473315	0.9570187784083697	0.2569021329867466	0.24444627199344973
GOTERM_BP_DIRECT	GO:0036499~PERK-mediated unfolded protein response	2	4	0.01920562485108572	DDIT3, ATF4	48	8	19416	101.125	0.9999999795504658	0.39808022418614036	0.3915328520778157
GOTERM_MF_DIRECT	GO:0005381~iron ion transmembrane transporter activity	2	4	0.01982126753913983	SLC11A2, SLC39A14	49	8	19208	97.99999999999999	0.9935593554529539	0.35819862052874124	0.34828798675917133
GOTERM_MF_DIRECT	GO:0072341~modified amino acid binding	2	4	0.01982126753913983	CBS, NOX4	49	8	19208	97.99999999999999	0.9935593554529539	0.35819862052874124	0.34828798675917133
GOTERM_CC_DIRECT	GO:0005789~endoplasmic reticulum membrane	8	16	0.020554681189064665	FADS2, XBP1, ABCB6, HSPA5, ACSL1, HMOX1, NOX4, MTDH	50	1181	20666	2.799796782387807	0.9675113131461451	0.2569021329867466	0.24444627199344973
GOTERM_BP_DIRECT	GO:0002237~response to molecule of bacterial origin	2	4	0.021580796720092877	TNFAIP3, CXCL2	48	9	19416	89.88888888888889	0.9999999977649063	0.41003513768176464	0.40329113870673566
GOTERM_BP_DIRECT	GO:0071421~manganese ion transmembrane transport	2	4	0.021580796720092877	SLC11A2, SLC39A14	48	9	19416	89.88888888888889	0.9999999977649063	0.41003513768176464	0.40329113870673566
GOTERM_BP_DIRECT	GO:0110076~negative regulation of ferroptosis	2	4	0.021580796720092877	HMOX1, SQSTM1	48	9	19416	89.88888888888889	0.9999999977649063	0.41003513768176464	0.40329113870673566
GOTERM_BP_DIRECT	GO:0002686~negative regulation of leukocyte migration	2	4	0.021580796720092877	IL33, HMOX1	48	9	19416	89.88888888888889	0.9999999977649063	0.41003513768176464	0.40329113870673566
GOTERM_CC_DIRECT	GO:0030141~secretory granule	3	6	0.021797756738269405	HILPDA, LTF, VEGFA	50	96	20666	12.9162	0.9736531935345414	0.2569021329867466	0.24444627199344973
GOTERM_BP_DIRECT	GO:0106015~negative regulation of inflammatory response to wounding	2	4	0.023950338769171076	IL33, STAT3	48	10	19416	80.89999999999999	0.9999999997557366	0.4363383421457426	0.4291617246762402
GOTERM_BP_DIRECT	GO:0050667~homocysteine metabolic process	2	4	0.023950338769171076	CBS, NOX4	48	10	19416	80.89999999999999	0.9999999997557366	0.4363383421457426	0.4291617246762402
GOTERM_MF_DIRECT	GO:0008140~cAMP response element binding protein binding	2	4	0.02471616240031709	DDIT3, ATF4	49	10	19208	78.39999999999999	0.9981760251677949	0.41687927248534823	0.4053450633652002
GOTERM_BP_DIRECT	GO:0006631~fatty acid metabolic process	3	6	0.026268797753779823	ACSL1, ACADSB, ACSF2	48	104	19416	11.668269230769232	0.9999999999721461	0.4363383421457426	0.4291617246762402
GOTERM_BP_DIRECT	GO:0034599~cellular response to oxidative stress	3	6	0.026268797753779823	XBP1, SLC11A2, ATF4	48	104	19416	11.668269230769232	0.9999999999721461	0.4363383421457426	0.4291617246762402
GOTERM_BP_DIRECT	GO:0034755~iron ion transmembrane transport	2	4	0.02631426405484193	SLC11A2, SLC39A14	48	11	19416	73.54545454545453	0.9999999999733086	0.4363383421457426	0.4291617246762402
GOTERM_BP_DIRECT	GO:0006983~ER overload response	2	4	0.02631426405484193	HSPA5, DDIT3	48	11	19416	73.54545454545453	0.9999999999733086	0.4363383421457426	0.4291617246762402
GOTERM_BP_DIRECT	GO:0150078~positive regulation of neuroinflammatory response	2	4	0.02631426405484193	IL33, TNF	48	11	19416	73.54545454545453	0.9999999999733086	0.4363383421457426	0.4291617246762402
GOTERM_CC_DIRECT	GO:0005811~lipid droplet	3	6	0.02712941533137083	HILPDA, PLIN4, PLIN2	50	108	20666	11.48111111111111	0.989307310599701	0.29842356864507913	0.2839545471350147
GOTERM_MF_DIRECT	GO:0043522~leucine zipper domain binding	2	4	0.027154626000403744	DDIT3, ATF4	49	11	19208	71.27272727272727	0.9990293958028524	0.4293825236313842	0.41750237475620755
GOTERM_BP_DIRECT	GO:0045471~response to ethanol	3	6	0.030118144485556223	RGS4, CDO1, TNF	48	112	19416	10.834821428571429	0.9999999999992513	0.49049549590762986	0.4824281357775702
GOTERM_CC_DIRECT	GO:0034709~methylosome	2	4	0.030397561589989578	SNRPD1, ERH	50	13	20666	63.58769230769231	0.9938629404574166	0.31347485389676755	0.29827607310177273
GOTERM_BP_DIRECT	GO:0030335~positive regulation of cell migration	4	8	0.03157797737581004	XBP1, HSPA5, STAT3, VEGFA	48	285	19416	5.67719298245614	0.9999999999998107	0.5052476380129607	0.4969376439666949
GOTERM_MF_DIRECT	GO:0002020~protease binding	3	6	0.032458381409744594	XBP1, TNFAIP3, TNF	49	113	19208	10.4070796460177	0.9997552328652727	0.48305708803914016	0.46969187216453945
GOTERM_CC_DIRECT	GO:0048471~perinuclear region of cytoplasm	6	12	0.03291972646976746	EIF4A1, CDKN1A, SLC11A2, HMOX1, NOX4, MTDH	50	757	20666	3.2759841479524434	0.9960068413222254	0.3195149922065665	0.3040233562207936
GOTERM_BP_DIRECT	GO:0051014~actin filament severing	2	4	0.03337246942733296	CFL1, CAPG	48	14	19416	57.785714285714285	0.9999999999999653	0.515859188436062	0.5073746623104689
GOTERM_BP_DIRECT	GO:0034116~positive regulation of heterotypic cell-cell adhesion	2	4	0.03337246942733296	TNF, CD44	48	14	19416	57.785714285714285	0.9999999999999653	0.515859188436062	0.5073746623104689
GOTERM_BP_DIRECT	GO:0045820~negative regulation of glycolytic process	2	4	0.03571405760926802	STAT3, DDIT4	48	15	19416	53.93333333333333	0.9999999999999962	0.5253422667685876	0.5167017689598937
GOTERM_BP_DIRECT	GO:0043068~positive regulation of programmed cell death	2	4	0.03571405760926802	CDKN1A, TNF	48	15	19416	53.93333333333333	0.9999999999999962	0.5253422667685876	0.5167017689598937
GOTERM_BP_DIRECT	GO:0045348~positive regulation of MHC class II biosynthetic process	2	4	0.03571405760926802	IL33, XBP1	48	15	19416	53.93333333333333	0.9999999999999962	0.5253422667685876	0.5167017689598937
GOTERM_MF_DIRECT	GO:0000166~nucleotide binding	3	6	0.03622369973198304	ACSL1, NOX4, ACSF2	49	120	19208	9.799999999999999	0.9999083751807937	0.4966096304685248	0.48286944306425733
GOTERM_MF_DIRECT	GO:0042803~protein homodimerization activity	6	12	0.039050339784447205	CBS, DDIT3, STAT3, CISD1, HMOX1, VEGFA	49	753	19208	3.1235059760956174	0.9999562920273365	0.4966096304685248	0.48286944306425733
GOTERM_MF_DIRECT	GO:0004467~long-chain fatty acid-CoA ligase activity	2	4	0.0392576782979071	ACSL1, ACSF2	49	16	19208	48.99999999999999	0.9999586053317309	0.4966096304685248	0.48286944306425733
GOTERM_CC_DIRECT	GO:0016020~membrane	20	40	0.04048589860003245	IL33, EIF4A1, GABARAPL1, ABCB6, HSPA5, CD82, ACSL1, HILPDA, SLC11A2, ACVR1B, SLC2A6, TNF, SLC39A14, MTDH, VEGFA, FADS2, CFL1, NOX4, HMOX1, CD44	50	5475	20666	1.5098447488584474	0.9989073660828531	0.3590321683680398	0.3416245480835288
GOTERM_CC_DIRECT	GO:0055037~recycling endosome	3	6	0.041343098175713675	SLC11A2, TNF, LTF	50	136	20666	9.11735294117647	0.999057180523188	0.3590321683680398	0.3416245480835288
GOTERM_CC_DIRECT	GO:0005794~Golgi apparatus	7	14.000000000000002	0.04511356989979143	GABARAPL1, ABCB6, ALB, SLC11A2, ACO1, CD44, VEGFA	50	1103	20666	2.623064369900272	0.9995079218655065	0.3721869516732793	0.3541415237133627
GOTERM_BP_DIRECT	GO:0006801~superoxide metabolic process	2	4	0.04733897665433949	CBS, NOX4	48	20	19416	40.449999999999996	1	0.6852880429961526	0.6740168580784527
GOTERM_BP_DIRECT	GO:0001659~temperature homeostasis	2	4	0.04964744582850037	STAT3, SQSTM1	48	21	19416	38.523809523809526	1	0.6965918553168052	0.6851347524333051
GOTERM_BP_DIRECT	GO:0034144~negative regulation of toll-like receptor 4 signaling pathway	2	4	0.04964744582850037	TNFAIP3, SQSTM1	48	21	19416	38.523809523809526	1	0.6965918553168052	0.6851347524333051
GOTERM_BP_DIRECT	GO:1903589~positive regulation of blood vessel endothelial cell proliferation involved in sprouting angiogenesis	2	4	0.051950439901049146	HMOX1, VEGFA	48	22	19416	36.772727272727266	1	0.7178606240872246	0.7060537059278953
GOTERM_CC_DIRECT	GO:0031258~lamellipodium membrane	2	4	0.05316258816218981	CFL1, CD44	50	23	20666	35.9408695652174	0.9998782573957613	0.410052678840538	0.39017133683614824
GOTERM_CC_DIRECT	GO:0005770~late endosome	3	6	0.05467369051207173	DDIT3, SLC11A2, SQSTM1	50	159	20666	7.798490566037736	0.9999064620346474	0.410052678840538	0.39017133683614824
GOTERM_BP_DIRECT	GO:0140467~integrated stress response signaling	2	4	0.05882669841194977	DDIT3, ATF4	48	25	19416	32.36	1	0.7889698375249734	0.7759933599341021
GOTERM_BP_DIRECT	GO:0071353~cellular response to interleukin-4	2	4	0.05882669841194977	XBP1, HSPA5	48	25	19416	32.36	1	0.7889698375249734	0.7759933599341021
GOTERM_MF_DIRECT	GO:0070530~K63-linked polyubiquitin modification-dependent protein binding	2	4	0.06067272093564069	TNFAIP3, SQSTM1	49	25	19208	31.36	0.9999998587893041	0.7309618284150997	0.7107375881032194
GOTERM_BP_DIRECT	GO:0006914~autophagy	3	6	0.06180003137585036	XBP1, GABARAPL1, SQSTM1	48	167	19416	7.266467065868263	1	0.8044451051092665	0.791214100091022
GOTERM_BP_DIRECT	GO:0006915~apoptotic process	5	10	0.06244551138221609	XBP1, DDIT4, TNFAIP3, SQSTM1, VEGFA	48	620	19416	3.2620967741935485	1	0.8044451051092665	0.791214100091022
GOTERM_BP_DIRECT	GO:0010467~gene expression	3	6	0.06375866994909576	IL33, DDIT3, NOX4	48	170	19416	7.138235294117647	1	0.8044451051092665	0.791214100091022
GOTERM_BP_DIRECT	GO:0045662~negative regulation of myoblast differentiation	2	4	0.06565413663020413	DDIT3, TNF	48	28	19416	28.892857142857142	1	0.8044451051092665	0.791214100091022
GOTERM_BP_DIRECT	GO:0006826~iron ion transport	2	4	0.06565413663020413	SLC11A2, LTF	48	28	19416	28.892857142857142	1	0.8044451051092665	0.791214100091022
GOTERM_BP_DIRECT	GO:0071577~zinc ion transmembrane transport	2	4	0.06565413663020413	SLC11A2, SLC39A14	48	28	19416	28.892857142857142	1	0.8044451051092665	0.791214100091022
GOTERM_MF_DIRECT	GO:0005385~zinc ion transmembrane transporter activity	2	4	0.06770665564891118	SLC11A2, SLC39A14	49	28	19208	27.999999999999996	0.9999999787552748	0.7786265399624785	0.7570835131650977
GOTERM_BP_DIRECT	GO:0002639~positive regulation of immunoglobulin production	2	4	0.06791915909365517	IL33, XBP1	48	29	19416	27.89655172413793	1	0.8044451051092665	0.791214100091022
GOTERM_BP_DIRECT	GO:1902042~negative regulation of extrinsic apoptotic signaling pathway via death domain receptors	2	4	0.06791915909365517	TNFAIP3, HMOX1	48	29	19416	27.89655172413793	1	0.8044451051092665	0.791214100091022
GOTERM_BP_DIRECT	GO:0060586~multicellular organismal-level iron ion homeostasis	2	4	0.06791915909365517	SLC11A2, HMOX1	48	29	19416	27.89655172413793	1	0.8044451051092665	0.791214100091022
GOTERM_CC_DIRECT	GO:0005765~lysosomal membrane	4	8	0.06944787962634567	ABCB6, SLC11A2, SLC39A14, SLC2A6	50	401	20666	4.122892768079801	0.9999930462991462	0.4982130494933494	0.47405726527549
GOTERM_BP_DIRECT	GO:1902894~negative regulation of miRNA transcription	2	4	0.07017880728569788	TNF, VEGFA	48	30	19416	26.966666666666665	1	0.8155429807443907	0.8021294448768843
GOTERM_MF_DIRECT	GO:0003723~RNA binding	8	16	0.07181353996644643	CCT3, EIF4A1, SNRPD1, STAT3, ACO1, RPL38, ERH, MTDH	49	1473	19208	2.1289884589273593	0.9999999930164272	0.7899489396309107	0.768092644858514
GOTERM_BP_DIRECT	GO:1900017~positive regulation of cytokine production involved in inflammatory response	2	4	0.0724330936845347	STAT3, TNF	48	31	19416	26.096774193548384	1	0.8155429807443907	0.8021294448768843
GOTERM_BP_DIRECT	GO:0048662~negative regulation of smooth muscle cell proliferation	2	4	0.0724330936845347	TNFAIP3, HMOX1	48	31	19416	26.096774193548384	1	0.8155429807443907	0.8021294448768843
GOTERM_BP_DIRECT	GO:0048010~vascular endothelial growth factor receptor signaling pathway	2	4	0.0724330936845347	XBP1, VEGFA	48	31	19416	26.096774193548384	1	0.8155429807443907	0.8021294448768843
GOTERM_CC_DIRECT	GO:0016324~apical plasma membrane	4	8	0.07401097834756523	SLC11A2, SLC39A14, CD44, MTDH	50	412	20666	4.012815533980583	0.9999969099661489	0.508825476139511	0.4841551500236559
GOTERM_BP_DIRECT	GO:0001676~long-chain fatty acid metabolic process	2	4	0.07468203072573067	ACSL1, ACSF2	48	32	19416	25.2812	1	0.8206025544803177	0.807105801939523
GOTERM_BP_DIRECT	GO:0010575~positive regulation of vascular endothelial growth factor production	2	4	0.07468203072573067	STAT3, ATF4	48	32	19416	25.2812	1	0.8206025544803177	0.807105801939523
GOTERM_BP_DIRECT	GO:0045648~positive regulation of erythrocyte differentiation	2	4	0.07692563083249776	STAT3, ACVR1B	48	33	19416	24.515151515151516	1	0.8253667684616229	0.8117916571382411
GOTERM_BP_DIRECT	GO:0035924~cellular response to vascular endothelial growth factor stimulus	2	4	0.07692563083249776	XBP1, VEGFA	48	33	19416	24.515151515151516	1	0.8253667684616229	0.8117916571382411
GOTERM_BP_DIRECT	GO:0072593~reactive oxygen species metabolic process	2	4	0.07916390640487021	GLS2, DDIT4	48	34	19416	23.794117647058822	1	0.8298561223131222	0.8162071729329722
GOTERM_BP_DIRECT	GO:0042771~intrinsic apoptotic signaling pathway in response to DNA damage by p53 class mediator	2	4	0.07916390640487021	CDKN1A, DDIT4	48	34	19416	23.794117647058822	1	0.8298561223131222	0.8162071729329722
GOTERM_MF_DIRECT	GO:0140311~protein sequestering activity	2	4	0.0793154348851431	CDKN1A, SQSTM1	49	33	19208	23.757575757575754	0.9999999990964809	0.8361168760808835	0.8129832075727168
GOTERM_MF_DIRECT	GO:0005125~cytokine activity	3	6	0.08316178738867834	IL33, TNF, VEGFA	49	192	19208	6.124999999999999	0.9999999996853978	0.8415972883734247	0.8183119879045948
GOTERM_BP_DIRECT	GO:0030225~macrophage differentiation	2	4	0.08362453333895215	IL33, VEGFA	48	36	19416	22.47222222222222	1	0.8569165663497119	0.8428225438768548
GOTERM_BP_DIRECT	GO:0090050~positive regulation of cell migration involved in sprouting angiogenesis	2	4	0.08362453333895215	HMOX1, VEGFA	48	36	19416	22.47222222222222	1	0.8569165663497119	0.8428225438768548
GOTERM_BP_DIRECT	GO:0043122~regulation of canonical NF-kappaB signal transduction	2	4	0.08584690934039277	TNF, SQSTM1	48	37	19416	21.864864864864863	1	0.8699153479826467	0.8556075297592479
GOTERM_CC_DIRECT	GO:0031901~early endosome membrane	3	6	0.08646700425086871	ABCB6, SLC11A2, SLC39A14	50	207	20666	5.990144927536232	0.9999996692504208	0.555739522912008	0.5287945763465773
GOTERM_CC_DIRECT	GO:0005759~mitochondrial matrix	4	8	0.08757107633764975	GLS2, ACADSB, ACSF2, SIRT3	50	443	20666	3.7320090293453725	0.9999997290792765	0.555739522912008	0.5287945763465773
GOTERM_MF_DIRECT	GO:0019825~oxygen binding	2	4	0.09078263802875214	CBS, ALB	49	38	19208	20.63157894736842	0.9999999999616058	0.8638918850230609	0.8399897380066126
GOTERM_MF_DIRECT	GO:0016887~ATP hydrolysis activity	4	8	0.09219399563487211	CCT3, EIF4A1, ABCB6, HSPA5	49	430	19208	3.6465116279069765	0.9999999999740433	0.8638918850230609	0.8399897380066126
GOTERM_BP_DIRECT	GO:0000422~autophagy of mitochondrion	2	4	0.09248243475423354	GABARAPL1, SQSTM1	48	40	19416	20.224999999999998	1	0.9268569285259449	0.9116125711488735
GOTERM_CC_DIRECT	GO:0005615~extracellular space	9	18	0.09378975972084042	IL33, CFL1, HILPDA, ALB, HMOX1, TNF, CXCL2, LTF, VEGFA	50	1986	20666	1.8730513595166163	0.9999999123444743	0.5731596427384692	0.5453700843026646
GOTERM_BP_DIRECT	GO:0045893~positive regulation of DNA-templated transcription	5	10	0.09465596524340411	DDIT3, STAT3, TNF, ATF4, MTDH	48	717	19416	2.8207810320781035	1	0.9285119374791042	0.9132403595600399
GOTERM_BP_DIRECT	GO:0007595~lactation	2	4	0.09468378309819812	CDO1, VEGFA	48	41	19416	19.731707317073173	1	0.9285119374791042	0.9132403595600399
GOTERM_BP_DIRECT	GO:0071479~cellular response to ionizing radiation	2	4	0.09907081265246319	CDKN1A, TNF	48	43	19416	18.813953488372093	1	0.9611976716919833	0.9453884994602072
