# Supplementary material for: Multi-omics analysis identifies PPARα as a key inhibitor of hepatocyte ferroptosis in sepsis-associated liver injury
Source: PLoS One. 2026 Feb 19;21(2):e0338591. doi: 10.1371/journal.pone.0338591 (PMC12919794; doi:10.1371/journal.pone.0338591)
Supplement: S5 Table — (XLSX) [file pone.0338591.s005.xlsx]

## Sheet: Supplementary Tab 4
Supplementary Tab 5 KEGG enrichment analysis of 51 FRDEGs
Category	Term	Count	%	PValue	Genes	List Total	Pop Hits	Pop Total	Fold Enrichment	Bonferroni	Benjamini	FDR
KEGG_PATHWAY	hsa04216:Ferroptosis	5	10	2.8587652237043413E-5	ACSL1, SLC11A2, HMOX1, SAT2, SLC39A14	39	42	8865	27.06043956043956	0.005303267085166041	0.005317303316090075	0.0048313132280603365
KEGG_PATHWAY	hsa05417:Lipid and atherosclerosis	7	14.000000000000002	2.807232882882559E-4	XBP1, HSPA5, DDIT3, STAT3, TNF, CXCL2, ATF4	39	216	8865	7.3664529914529915	0.05088172971113569	0.0261072658108078	0.023721117860357625
KEGG_PATHWAY	hsa05206:MicroRNAs in cancer	7	14.000000000000002	0.0019307662179404864	CDKN1A, GLS2, STAT3, DDIT4, HMOX1, CD44, VEGFA	39	312	8865	5.099852071005918	0.3019535661194739	0.11970750551231016	0.10876649694398074
KEGG_PATHWAY	hsa03320:PPAR signaling pathway	4	8	0.004118018762834883	FADS2, ACSL1, PLIN4, PLIN2	39	76	8865	11.963562753036436	0.5358432378234239	0.1567765381960119	0.14244749975874196
KEGG_PATHWAY	hsa04217:Necroptosis	5	10	0.004576214321339114	IL33, STAT3, TNFAIP3, TNF, SQSTM1	39	159	8865	7.148040638606676	0.5739205328594759	0.1567765381960119	0.14244749975874196
KEGG_PATHWAY	hsa05012:Parkinson disease	6	12	0.005654075768710769	XBP1, HSPA5, DDIT3, SLC11A2, SLC39A14, ATF4	39	271	8865	5.032642634118649	0.651683045405042	0.1567765381960119	0.14244749975874196
KEGG_PATHWAY	hsa05010:Alzheimer disease	7	14.000000000000002	0.0059001922976993715	XBP1, DDIT3, SLC11A2, NOX4, TNF, SLC39A14, ATF4	39	391	8865	4.069447176864057	0.6673572207459509	0.1567765381960119	0.14244749975874196
KEGG_PATHWAY	hsa04933:AGE-RAGE signaling pathway in diabetic complications	4	8	0.009070889801896883	STAT3, NOX4, TNF, VEGFA	39	101	8865	9.002284843869003	0.8163795147557034	0.18874043018754308	0.17148996076179987
KEGG_PATHWAY	hsa05205:Proteoglycans in cancer	5	10	0.010902157899634432	CDKN1A, STAT3, TNF, CD44, VEGFA	39	204	8865	5.571266968325791	0.8698328749508294	0.18874043018754308	0.17148996076179987
KEGG_PATHWAY	hsa05169:Epstein-Barr virus infection	5	10	0.010902157899634432	CDKN1A, STAT3, TNFAIP3, TNF, CD44	39	204	8865	5.571266968325791	0.8698328749508294	0.18874043018754308	0.17148996076179987
KEGG_PATHWAY	hsa04066:HIF-1 signaling pathway	4	8	0.011162068451951472	CDKN1A, STAT3, HMOX1, VEGFA	39	109	8865	8.341566690190543	0.8760427732834148	0.18874043018754308	0.17148996076179987
KEGG_PATHWAY	hsa04668:TNF signaling pathway	4	8	0.014138789945836769	TNFAIP3, TNF, CXCL2, ATF4	39	119	8865	7.640594699418228	0.9292486207488367	0.2104147568067307	0.19118330053944882
KEGG_PATHWAY	hsa05163:Human cytomegalovirus infection	5	10	0.015403188575652649	CDKN1A, STAT3, TNF, ATF4, VEGFA	39	226	8865	5.0289312457454045	0.9442728222768927	0.2104147568067307	0.19118330053944882
KEGG_PATHWAY	hsa05022:Pathways of neurodegeneration - multiple diseases	7	14.000000000000002	0.015837669867173276	XBP1, HSPA5, DDIT3, NOX4, TNF, SQSTM1, ATF4	39	483	8865	3.294314381270903	0.9486650368106005	0.2104147568067307	0.19118330053944882
KEGG_PATHWAY	hsa05014:Amyotrophic lateral sclerosis	6	12	0.020138749654553596	XBP1, HSPA5, DDIT3, TNF, SQSTM1, ATF4	39	371	8865	3.676135185569148	0.9772693158720557	0.24105037444452143	0.2190188886081942
KEGG_PATHWAY	hsa00270:Cysteine and methionine metabolism	3	6	0.020735516081249156	PSAT1, CBS, CDO1	39	52	8865	13.113905325443787	0.9797044559790741	0.24105037444452143	0.2190188886081942
KEGG_PATHWAY	hsa05418:Fluid shear stress and atherosclerosis	4	8	0.02214372177785226	HMOX1, TNF, SQSTM1, VEGFA	39	141	8865	6.448445171849428	0.9844705780256339	0.24227836768708944	0.22013464590923718
KEGG_PATHWAY	hsa01212:Fatty acid metabolism	3	6	0.024626158595881457	FADS2, ACSL1, ACADSB	39	57	8865	11.963562753036438	0.9903211144844105	0.2544703054907751	0.23121226681688703
KEGG_PATHWAY	hsa04932:Non-alcoholic fatty liver disease	4	8	0.02924158218723735	XBP1, DDIT3, TNF, ATF4	39	157	8865	5.791278784909358	0.995994315676101	0.2862596993066393	0.26009617840226906
KEGG_PATHWAY	hsa05161:Hepatitis B	4	8	0.03218058257663531	CDKN1A, STAT3, TNF, ATF4	39	163	8865	5.578102878716376	0.9977209933537834	0.2992794179627084	0.27192592277256833
KEGG_PATHWAY	hsa04141:Protein processing in endoplasmic reticulum	4	8	0.03579941063226138	XBP1, HSPA5, DDIT3, ATF4	39	170	8865	5.34841628959276	0.9988646362461436	0.30430502797257863	0.2764922028352999
KEGG_PATHWAY	hsa04920:Adipocytokine signaling pathway	3	6	0.0359930678247136	ACSL1, STAT3, TNF	39	70	8865	9.741758241758241	0.9989062723579215	0.30430502797257863	0.2764922028352999
KEGG_PATHWAY	hsa01230:Biosynthesis of amino acids	3	6	0.04081184075402236	PSAT1, CBS, ACO1	39	75	8865	9.092307692307694	0.999569365852331	0.3162917658436733	0.28738337864290747
KEGG_PATHWAY	hsa04918:Thyroid hormone synthesis	3	6	0.04081184075402236	HSPA5, ALB, ATF4	39	75	8865	9.092307692307694	0.999569365852331	0.3162917658436733	0.28738337864290747
KEGG_PATHWAY	hsa05212:Pancreatic cancer	3	6	0.042804397294053255	CDKN1A, STAT3, VEGFA	39	77	8865	8.856143856143857	0.9997074977322107	0.3184647158677562	0.2893577257078
KEGG_PATHWAY	hsa04621:NOD-like receptor signaling pathway	4	8	0.046640048476761876	GABARAPL1, TNFAIP3, TNF, CXCL2	39	189	8865	4.8107448107448105	0.9998613933104071	0.3336557314106811	0.3031603150989522
KEGG_PATHWAY	hsa05167:Kaposi sarcoma-associated herpesvirus infection	4	8	0.051002311128203935	CDKN1A, STAT3, CXCL2, VEGFA	39	196	8865	4.638932496075353	0.9999409365531295	0.35134925443873827	0.3192366881728321
KEGG_PATHWAY	hsa01100:Metabolic pathways	12	24	0.058921289235799354	FADS2, PSAT1, ACSL1, CBS, GLS2, HMOX1, ACO1, SAT2, CHAC1, CDO1, ACADSB, SIRT3	39	1564	8865	1.744048790084596	0.9999875712776648	0.38610395491108995	0.35081488376330217
KEGG_PATHWAY	hsa04657:IL-17 signaling pathway	3	6	0.06227483143727257	TNFAIP3, TNF, CXCL2	39	95	8865	7.178137651821863	0.9999936018191662	0.38610395491108995	0.35081488376330217
KEGG_PATHWAY	hsa05323:Rheumatoid arthritis	3	6	0.06227483143727257	TNF, CXCL2, VEGFA	39	95	8865	7.178137651821863	0.9999936018191662	0.38610395491108995	0.35081488376330217
KEGG_PATHWAY	hsa04137:Mitophagy - animal	3	6	0.07416816437280546	GABARAPL1, SQSTM1, ATF4	39	105	8865	6.4945054945054945	0.999999404375541	0.43110245541693176	0.39170061809387885
KEGG_PATHWAY	hsa04064:NF-kappa B signaling pathway	3	6	0.07416816437280546	TNFAIP3, TNF, CXCL2	39	105	8865	6.4945054945054945	0.999999404375541	0.43110245541693176	0.39170061809387885
